# Supplementary material for: Systematic analysis and prediction model construction of alternative splicing events in hepatocellular carcinoma: a study on the basis of large-scale spliceseq data from The Cancer Genome Atlas
Source: PeerJ. 2019 Dec 9;7:e8245. doi: 10.7717/peerj.8245 (PMC6907093; doi:10.7717/peerj.8245)
Supplement: Data S1 — All overall survival related AS events, 71 splicing factors from the SpliceAid2 database and the clinical information of HCC patients from TCGA. [file peerj-07-8245-s001.zip]

Archive with 4 entries (3 files):
- Raw data/
- Raw data/OS-related AS events.xls
- Raw data/splicing factors.xls
- Raw data/TCGA-clinical information.xls
