# Supplementary material for: Systematic analysis and prediction model construction of alternative splicing events in hepatocellular carcinoma: a study on the basis of large-scale spliceseq data from The Cancer Genome Atlas
Source: PeerJ. 2019 Dec 9;7:e8245. doi: 10.7717/peerj.8245 (PMC6907093; doi:10.7717/peerj.8245)
Supplement: Data S1 — All overall survival related AS events, 71 splicing factors from the SpliceAid2 database and the clinical information of HCC patients from TCGA. [file peerj-07-8245-s001.zip › Raw data/OS-related AS events.xls]

## Sheet: Sheet1
id	z	HR	HR.95L	HR.95H	pvalue
ISOC2|52106|ES	-6.60951	0.00360079	0.000678859	0.0190993	3.856e-11
C16orf13|32919|ES	-6.47875	0.0142527	0.00393921	0.0515683	9.24836e-11
VPS28|85600|RI	6.10176	60978.7	1770.59	2.1001e+06	1.04907e-09
CRELD1|63291|ES	-5.74994	4.26073e-09	5.97382e-12	3.03889e-06	8.92754e-09
IRF3|50996|ES	-5.73798	1.74475e-14	3.48515e-19	8.73465e-10	9.58124e-09
CSAD|21952|ES	-5.67899	0.01584	0.00378831	0.0662317	1.35492e-08
C16orf13|32921|ES	-5.63339	0.0424453	0.0141392	0.127419	1.76705e-08
MTX1|8038|ES	-5.54316	2.58164e-13	9.14042e-18	7.29164e-09	2.97055e-08
IRF3|50995|ES	-5.52246	0.0689922	0.0267104	0.178205	3.34288e-08
YIF1A|17008|ES	-5.50049	1.6517e-07	6.32859e-10	4.31076e-05	3.78739e-08
AFMID|94692|ES	-5.49455	0.115346	0.0533836	0.249227	3.91716e-08
AFMID|43800|ES	-5.4673	0.0415417	0.0132809	0.12994	4.56954e-08
NUDT22|16590|RI	5.44805	48.6017	12.019	196.532	5.09252e-08
C16orf13|32924|ES	-5.36363	0.00876608	0.00155264	0.0494927	8.15674e-08
JUP|40930|AT	-5.34205	0.000537715	3.39634e-05	0.00851319	9.19034e-08
DHPS|47832|ES	-5.32252	6.18294e-06	7.46632e-08	0.000512016	1.02338e-07
TSPAN31|22724|AT	-5.28882	0.000505078	3.03158e-05	0.00841488	1.23106e-07
SLC39A14|140283|ME	-5.28635	0.0665766	0.0243813	0.181797	1.24784e-07
FAM195B|44175|ES	-5.24726	3.53945e-13	7.91034e-18	1.58371e-08	1.54379e-07
C16orf13|32916|ES	-5.23647	0.00101537	7.69542e-05	0.0133973	1.63676e-07
C19orf60|48491|ES	-5.20751	0.0300359	0.0080291	0.112361	1.91391e-07
SLC25A45|16828|ES	-5.05925	0.0131927	0.00246687	0.0705537	4.20907e-07
ACAA1|64018|ES	-5.04454	1.81023e-06	1.06337e-08	0.000308166	4.54602e-07
CCDC90B|18085|AD	5.04138	72.9761	13.7664	386.848	4.62197e-07
IRF3|50994|ES	-5.03804	0.0195164	0.00421998	0.0902592	4.70326e-07
ZNF706|84737|AT	5.02855	29186	530.634	1.6053e+06	4.94212e-07
ZNF706|84738|AT	-5.02824	3.42755e-05	6.23102e-07	0.00188543	4.95011e-07
KANK1|85710|AP	-5.0141	0.163893	0.0808239	0.332339	5.32815e-07
PGAP3|40670|ES	-4.98576	1.32482e-08	1.05993e-11	1.6559e-05	6.17195e-07
NAA60|33527|RI	-4.97273	0.0328274	0.00853928	0.126198	6.60179e-07
IRF3|50990|ES	-4.96434	5.10551e-05	1.03166e-06	0.00252663	6.89344e-07
H2AFY|96931|ME	4.92385	200.589	24.3143	1654.82	8.48557e-07
MTA1|29647|ES	-4.90994	0.0129191	0.0022765	0.0733155	9.1105e-07
AFMID|94690|ES	-4.89477	0.123459	0.0534254	0.285295	9.84227e-07
TMEM141|88206|ES	-4.87629	0.00132975	9.28333e-05	0.0190474	1.081e-06
CYP4A11|2850|ES	-4.85679	0.000758013	4.17317e-05	0.0137685	1.19305e-06
USF2|49098|ES	-4.84388	0.00578888	0.000719911	0.0465489	1.27331e-06
TARBP2|22072|ES	-4.84191	0.000851522	4.87041e-05	0.0148876	1.28595e-06
NEIL3|71227|AT	4.81492	7.84506	3.39189	18.1448	1.4726e-06
NEIL3|71226|AT	-4.80919	0.127662	0.0551747	0.29538	1.51541e-06
JOSD2|51205|ES	-4.80299	0.000318954	1.19399e-05	0.00852034	1.56313e-06
TSTD1|8527|ES	-4.79113	0.000242921	8.06907e-06	0.00731317	1.65846e-06
MFGE8|32404|ES	-4.78788	8.02384e-05	1.68968e-06	0.00381032	1.6855e-06
IYD|78140|AT	4.78386	11.2273	4.16844	30.2396	1.71961e-06
IYD|78139|AT	-4.78381	0.0890703	0.0330697	0.239903	1.72001e-06
PPP6R2|62825|ES	-4.77248	0.00594357	0.000724255	0.0487757	1.81975e-06
SWI5|87732|AA	4.76398	71.0373	12.2959	410.404	1.89811e-06
RTN4|53582|AP	-4.75431	0.159795	0.0750298	0.340326	1.9913e-06
ZDHHC16|12708|ES	4.72395	29.829	7.29142	122.029	2.31302e-06
C1orf85|8233|ES	-4.72204	0.000231947	7.19082e-06	0.00748165	2.33496e-06
PPP1R1A|22198|ES	-4.69515	0.000190924	5.34963e-06	0.00681389	2.66416e-06
AFMID|94694|ES	-4.68263	0.0494726	0.0140565	0.174122	2.83224e-06
STRA13|44266|ES	-4.6743	0.0644373	0.020408	0.203458	2.94959e-06
MPND|46796|ES	-4.66576	4.12106e-06	2.25379e-08	0.000753539	3.07485e-06
GUK1|10185|ES	-4.66073	7.34981e-10	1.05998e-13	5.0963e-06	3.15089e-06
ISOC2|52105|ES	-4.66053	0.148836	0.066803	0.331606	3.15392e-06
GALE|1077|ES	-4.65078	7.07771e-05	1.26161e-06	0.00397064	3.30684e-06
MRPL52|26642|RI	4.64904	10.995	4.00168	30.2096	3.33485e-06
RCL1|85779|AP	-4.64817	0.179837	0.0872346	0.37074	3.34887e-06
RCL1|85780|AP	4.64472	5.60266	2.70763	11.5931	3.40542e-06
RTN4|53584|AP	4.63553	6.12567	2.84665	13.1817	3.56029e-06
NUDT6|70521|AP	-4.63516	0.102503	0.0391229	0.268562	3.56663e-06
KANK1|85709|AP	4.63475	6.99709	3.07337	15.9302	3.57377e-06
DEF8|38194|ES	-4.62576	0.0336349	0.00799062	0.141579	3.7323e-06
EPS15L1|48154|AT	4.60008	950.338	51.1786	17646.9	4.22332e-06
S100A13|7731|AP	4.59708	18.513	5.33443	64.2489	4.28455e-06
FASTK|82339|ES	-4.59641	0.000219091	6.02869e-06	0.00796208	4.29837e-06
MAEA|68467|AP	-4.59147	2.33026e-07	3.43675e-10	0.000158002	4.40126e-06
OCEL1|48244|ES	-4.5689	0.000478711	1.80257e-05	0.0127132	4.90291e-06
SLC50A1|7942|ES	-4.56646	8.25425e-13	5.37541e-18	1.26749e-07	4.96029e-06
MOGAT3|81047|RI	4.54957	1455.21	63.1436	33536.7	5.37564e-06
MFSD10|68617|AA	4.54849	6579.85	148.912	290737	5.40318e-06
MXI1|13079|AP	-4.53298	0.119899	0.0479198	0.299997	5.81584e-06
CHEK1|19309|AP	4.52655	16.5423	4.90854	55.7494	5.99553e-06
CHEK1|19307|AP	-4.52655	0.060451	0.0179374	0.203727	5.99553e-06
RAPH1|57074|AT	4.50557	137.6	16.1547	1172.03	6.61956e-06
HAGH|33146|ES	-4.49177	1.85444e-11	3.84985e-16	8.93267e-07	7.0634e-06
CYP4A11|2853|ES	-4.47658	0.00208541	0.000139786	0.0311113	7.58474e-06
GNG5|3605|ES	4.47132	5.15283e+08	78198.5	3.39542e+12	7.77376e-06
NUDT6|70523|AP	4.45053	9.07015	3.43473	23.9517	8.56573e-06
MASP1|68074|AT	4.4385	22.9512	5.75303	91.5616	9.05897e-06
FDPS|8074|AA	4.43246	40.871	7.92268	210.843	9.3166e-06
NAGPA|33872|ES	-4.42804	1.32453e-12	7.32128e-18	2.39627e-07	9.50914e-06
MPRIP|39459|ES	-4.42434	2.38784e-05	2.14033e-07	0.00266398	9.67385e-06
NUCB2|14523|AT	-4.40685	7.46493e-08	5.04983e-11	0.000110351	1.04884e-05
MID1|88463|AP	4.40108	8.19319	3.21114	20.9048	1.07711e-05
TMEM150A|54304|ES	-4.38135	0.0637722	0.0186162	0.21846	1.17948e-05
MIB2|192|ES	-4.37752	7.29016e-08	4.64667e-11	0.000114375	1.20038e-05
C19orf60|48490|ES	-4.36458	0.00014864	2.83915e-06	0.00778184	1.27369e-05
CYTH1|43890|ES	4.36138	14.5105	4.36146	48.2759	1.29247e-05
ABCA9|43158|AT	4.36096	218.302	19.4001	2456.46	1.29496e-05
ABCA9|43157|AT	-4.36086	0.00458116	0.000407112	0.051551	1.29553e-05
MROH1|85545|ES	-4.34844	1.48199e-29	1.50219e-42	1.46207e-16	1.37112e-05
TPRA1|66613|ES	-4.32635	9.71081e-05	1.47694e-06	0.00638482	1.51603e-05
PGLYRP2|48094|RI	4.32396	18.1687	4.88087	67.6318	1.53255e-05
CYP4F3|48103|ES	-4.30451	0.00268336	0.000181085	0.0397626	1.67359e-05
TMEM150A|54305|ES	-4.29978	0.0109447	0.00139771	0.0857023	1.70969e-05
FAM3A|90629|ES	-4.29911	8.67464e-08	5.23357e-11	0.000143782	1.71487e-05
SDCBP|83936|ES	4.28658	546.233	30.6027	9749.83	1.81446e-05
TTC39C|44854|AT	-4.28379	0.0614442	0.0171464	0.220185	1.83737e-05
TTC39C|44853|AT	4.28376	16.2748	4.54158	58.3207	1.83757e-05
INO80E|36010|ES	-4.28067	0.224965	0.113625	0.445408	1.86329e-05
TOR2A|87658|ES	-4.27728	9.20497e-05	1.30206e-06	0.00650749	1.89187e-05
SNX5|58749|RI	-4.27465	0.0283497	0.00553387	0.145234	1.9144e-05
ST3GAL6|65791|AP	4.27167	14.9926	4.32864	51.928	1.94011e-05
ARL6IP4|25038|AD	-4.25175	0.0240129	0.00430392	0.133975	2.12109e-05
ITIH3|235314|ES	4.24408	7.46211	2.94961	18.8781	2.19495e-05
UPF3B|89980|ES	-4.24241	0.0369033	0.00803635	0.169462	2.21137e-05
YPEL5|53106|ES	4.2376	71.707	9.93875	517.358	2.25923e-05
HPGD|71195|ES	-4.23694	9.26166e-06	4.34843e-08	0.00197263	2.26587e-05
CHRD|67959|ES	-4.23686	0.0476138	0.0116427	0.19472	2.2667e-05
FAXDC2|74229|AD	4.23036	490.857	27.8106	8663.63	2.3332e-05
SLC37A4|92844|ES	-4.22884	0.00168678	8.74722e-05	0.0325273	2.34895e-05
SLC25A25|87693|AP	-4.22688	0.103757	0.0362872	0.296675	2.36953e-05
MICU1|12093|AP	4.22049	5.37185	2.46071	11.727	2.43768e-05
AFMID|43795|ES	-4.21993	0.174259	0.0774044	0.392307	2.44381e-05
MICU1|12094|AP	-4.20389	0.187519	0.0859247	0.409233	2.6237e-05
NDUFB2|82017|AP	-4.20371	8.52435e-11	1.72135e-15	4.22136e-06	2.62576e-05
SHBG|39015|ES	-4.19689	0.00155353	7.57972e-05	0.0318409	2.70609e-05
FUOM|13553|AA	4.19159	1819.14	54.3965	60836	2.77007e-05
SIGIRR|13653|ES	-4.18817	0.0268395	0.00493718	0.145905	2.81208e-05
WIPI2|78656|ES	4.18714	21.1269	5.0663	88.1008	2.82495e-05
GPR137|16624|ES	-4.18287	0.000202934	3.77655e-06	0.0109047	2.87848e-05
MRPL55|10174|ES	-4.18104	0.020715	0.00336513	0.127516	2.90173e-05
SLC25A25|87692|AP	4.18018	9.86716	3.37322	28.8629	2.91275e-05
CYTH1|43891|ES	4.17851	13.5781	3.99459	46.1536	2.93423e-05
CTAGE5|27377|ES	-4.16435	0.00305489	0.000200125	0.0466326	3.1224e-05
APOC1|99361|ES	-4.16363	0.118659	0.0435051	0.323637	3.13224e-05
SCP2|3045|ES	4.16269	5.12	2.37311	11.0464	3.14514e-05
UQCR10|61665|AD	4.16237	6752.37	106.232	429198	3.14958e-05
IRF3|51007|ES	-4.15956	0.202699	0.0955528	0.429991	3.18863e-05
BCAM|50347|AT	4.15675	36.6537	6.70833	200.272	3.2281e-05
BCAM|50346|AT	-4.15668	0.0272846	0.00499368	0.149079	3.22899e-05
C1orf159|13|AD	-4.14538	0.095509	0.0314632	0.289925	3.39251e-05
CCND3|76156|AP	-4.14449	0.122977	0.0456449	0.331325	3.40576e-05
AFMID|43798|ES	-4.13842	0.023	0.00385336	0.137283	3.49702e-05
IL1R2|54766|AP	4.13675	10.1198	3.38009	30.2981	3.52257e-05
AFMID|43823|ES	-4.13613	0.213876	0.102979	0.444196	3.5322e-05
CCNL1|67377|AT	-4.12751	0.00258316	0.000152512	0.0437523	3.66707e-05
CCNL1|67375|AT	4.12744	387.088	22.8537	6556.36	3.66831e-05
BSCL2|16408|AD	4.12325	4821.11	85.5819	271588	3.73569e-05
GSTA4|76477|AP	-4.12139	0.00078451	2.61697e-05	0.0235179	3.76586e-05
OLA1|56018|ES	-4.11633	1.0814e-10	1.94418e-15	6.01506e-06	3.84953e-05
CTDNEP1|38878|AP	-4.11417	0.021981	0.00356622	0.135483	3.88573e-05
MRPL52|26646|RI	4.11347	625.125	29.0911	13433	3.89756e-05
SULT1A2|35763|RI	4.11269	17.8429	4.51919	70.4479	3.91071e-05
MASP1|68075|AT	-4.11077	0.161689	0.0678246	0.385453	3.94341e-05
C16orf13|32917|ES	-4.11051	0.0200954	0.00311878	0.129482	3.94781e-05
OGFOD2|25012|AA	4.1088	115.557	11.9897	1113.74	3.97726e-05
IRF3|51014|ES	-4.10276	1.55831e-06	2.62047e-09	0.000926679	4.08248e-05
TXNDC17|38768|AD	4.10204	8.6709e+08	46497.8	1.61695e+13	4.09531e-05
CARKD|26250|AP	-4.09423	0.0732124	0.0209434	0.255931	4.2357e-05
RNF185|61829|ES	-4.07333	5.94673e-05	5.50795e-07	0.00642047	4.63449e-05
SLC27A5|52475|AT	4.0713	18.8563	4.58606	77.5307	4.67513e-05
SLC27A5|52474|AT	-4.07128	0.053033	0.0128982	0.218054	4.67545e-05
ARHGAP28|44559|AT	-4.0631	0.0943034	0.0301897	0.294575	4.84251e-05
BTN3A2|75615|AT	4.0616	139.324	12.8649	1508.84	4.87369e-05
BTN3A2|75612|AT	-4.06134	0.00717923	0.00066289	0.0777524	4.87915e-05
SERPING1|15866|AP	-4.05928	0.00127955	5.13144e-05	0.031906	4.92244e-05
SERPING1|15865|AP	4.05893	781.244	31.3276	19482.6	4.92975e-05
ARHGAP12|11153|ES	-4.05653	0.0101257	0.00110083	0.0931384	4.9807e-05
ACY1|390894|ES	4.05632	16.7945	4.29716	65.6376	4.98523e-05
CLDN7|38894|AP	4.0541	6.29868	2.58732	15.3338	5.03282e-05
ABLIM2|68744|AT	-4.05156	0.149733	0.059755	0.3752	5.08778e-05
CARKD|26251|AP	4.05136	13.1619	3.78282	45.7957	5.09216e-05
LTBP3|16865|ES	-4.04797	0.066406	0.0178624	0.246874	5.16629e-05
TM7SF2|16763|ES	-4.04602	1.28187e-07	5.87705e-11	0.000279593	5.20957e-05
LPHN2|3564|ES	-4.04289	0.0127002	0.00152951	0.105456	5.27971e-05
UBB|39434|RI	4.03861	2.14805e+17	8.33084e+08	5.5386e+25	5.3769e-05
DHRS4L2|26795|AP	-4.03857	0.0314023	0.00585491	0.168423	5.37775e-05
DHRS4L2|26796|AP	4.03857	31.8448	5.93741	170.797	5.37775e-05
SLAIN2|69214|ES	-4.03479	0.0408242	0.00863274	0.193058	5.46519e-05
C16orf13|32923|ES	-4.03224	0.137664	0.052508	0.360926	5.52487e-05
TRAPPC4|19059|AT	4.02974	749.004	29.9508	18731	5.58381e-05
TRAPPC4|19060|AT	-4.02968	0.00133521	5.3391e-05	0.0333911	5.58531e-05
CLDN7|38892|AP	-4.02956	0.160571	0.0659641	0.390866	5.58813e-05
OGFOD2|25005|AP	4.02673	50.426	7.48011	339.939	5.65569e-05
OGFOD2|25006|AP	-4.02673	0.019831	0.0029417	0.133688	5.65569e-05
ABLIM2|68745|AT	4.02497	6.59398	2.63186	16.5209	5.69818e-05
CYP4F3|48101|ME	-4.01643	0.00214925	0.00010727	0.0430621	5.90864e-05
F7|26334|RI	4.01624	168.889	13.8201	2063.92	5.9134e-05
MEF2BNB|48602|AT	-4.01389	0.00879813	0.000872262	0.088743	5.97253e-05
MEF2BNB|48603|AT	4.01385	113.655	11.2679	1146.39	5.97362e-05
ZFAND6|32171|AA	-4.00904	2.30238e-11	1.45044e-16	3.65473e-06	6.09649e-05
TROAP|21551|AT	-4.00887	0.0615576	0.0157526	0.240553	6.10106e-05
RNF34|24866|AT	4.00477	805.625	30.4684	21301.8	6.20785e-05
RNF34|24867|AT	-4.00472	0.00124139	4.69488e-05	0.0328238	6.20916e-05
RPL13|392312|AD	3.99922	53.6866	7.62224	378.137	6.35508e-05
AFMID|43804|ES	-3.99827	0.158494	0.0642475	0.390992	6.38062e-05
IRF3|51010|ES	-3.9978	0.13353	0.0497604	0.358321	6.39329e-05
NME4|32877|AT	3.99779	260.891	17.0515	3991.68	6.39354e-05
NME4|32876|AT	-3.99773	0.00383353	0.000250559	0.0586526	6.39542e-05
CYP4F3|48097|AP	3.99624	32.5731	5.90029	179.823	6.43578e-05
MTFR1L|1211|ME	-3.99073	0.0658984	0.0173296	0.250588	6.5871e-05
MXI1|13080|AP	3.98568	8.23301	2.91965	23.2159	6.72874e-05
CYB5R3|62541|AP	-3.98279	0.020598	0.0030482	0.139189	6.81121e-05
PAPSS2|12457|ES	-3.98269	0.126079	0.045504	0.349329	6.81393e-05
SOCS2|23706|AP	3.97595	17.4167	4.25819	71.2369	7.00991e-05
RPL9|69058|AP	-3.97131	9.22205e-10	3.20398e-14	2.65439e-05	7.1479e-05
PIGQ|32902|AT	-3.96623	0.000651234	1.73463e-05	0.0244494	7.30169e-05
IL32|33383|RI	3.96481	46.8547	6.99572	313.814	7.34548e-05
ARHGAP28|44561|AT	3.96442	10.6617	3.30888	34.3533	7.35732e-05
AP3D1|46579|ES	-3.9595	1.36596e-12	1.82998e-18	1.0196e-06	7.51063e-05
ATXN2|24518|ES	-3.95679	0.0496602	0.0112224	0.219751	7.59633e-05
COQ4|87735|AT	3.95664	95.1593	9.96333	908.863	7.60113e-05
TMUB2|41789|ES	-3.95497	0.155377	0.0617539	0.390941	7.65436e-05
IL18BP|17481|RI	3.9502	6.26058	2.51976	15.555	7.80852e-05
ACSM5|34354|AT	-3.94955	0.0319596	0.00578775	0.176479	7.82997e-05
ACSM5|34353|AT	3.9495	31.288	5.66613	172.771	7.83159e-05
IAH1|52630|AT	-3.94557	2.12207e-05	1.01233e-07	0.00444833	7.96119e-05
IAH1|52631|AT	3.94547	47106	224.732	9.87387e+06	7.96434e-05
CYP4F3|48098|AP	-3.94261	0.0318741	0.00574727	0.176773	8.06008e-05
ADRA1A|83140|AT	-3.93561	0.128702	0.0463611	0.357289	8.29867e-05
RBM39|59235|AT	-3.93042	9.63366e-06	3.03658e-08	0.00305631	8.47962e-05
IL1R2|54765|AP	-3.92742	0.114121	0.0386321	0.337119	8.58611e-05
NT5C3B|40957|ES	-3.92241	1.96095e-10	2.76546e-15	1.39048e-05	8.76682e-05
APC2|46498|ES	-3.91929	2.74653e-55	1.42481e-82	5.29433e-28	8.8809e-05
SMAD6|31294|AP	3.91421	8.14863	2.85021	23.2966	9.07007e-05
TANK|55743|ES	3.90781	14.2734	3.76247	54.1479	9.31382e-05
RAPH1|57075|AT	-3.90675	0.0163016	0.00206695	0.128567	9.35465e-05
HPS1|91779|ES	-3.90312	0.0236939	0.00361788	0.155174	9.49617e-05
ECHDC2|3037|ES	3.90207	214.393	14.4633	3177.97	9.53755e-05
SMAD6|31295|AP	-3.90098	0.12368	0.043276	0.353472	9.58038e-05
F10|26354|AD	-3.89929	6.99578e-05	5.70503e-07	0.00857855	9.64752e-05
NDUFB10|33166|RI	3.89768	49.9646	6.9901	357.143	9.71188e-05
ARHGEF40|26522|ES	-3.8897	0.000157412	1.90887e-06	0.0129807	0.00010037
SLC35C2|59670|ES	-3.88701	1.28295e-10	1.31955e-15	1.24737e-05	0.000101488
TRAPPC4|19073|ES	-3.88367	0.0299033	0.00508702	0.175782	0.00010289
UGP2|53744|AP	3.88114	7.50057	2.71128	20.7498	0.000103968
NDUFB11|88904|AD	3.87999	54774.3	221.258	1.35598e+07	0.000104461
ABCG5|53407|AA	3.87721	6.54764	2.53249	16.9287	0.000105659
SUOX|22342|ES	3.87188	6.70489	2.55899	17.5677	0.000107998
CLSPN|1730|AT	3.86758	8.05371	2.79812	23.1806	0.000109921
CLSPN|1731|AT	-3.8675	0.124171	0.0431408	0.357397	0.000109958
AKAP8L|48076|ES	-3.86537	0.0427961	0.00865861	0.211525	0.000110921
UGP2|53745|AP	-3.86117	0.134246	0.0484415	0.372038	0.000112846
PDDC1|13747|ES	-3.85964	0.0329002	0.00581054	0.186286	0.000113554
GTF2IRD2|80091|AT	-3.8537	0.0452184	0.00936306	0.21838	0.000116348
CYP4F2|95045|ES	-3.85243	9.81793e-08	2.67075e-11	0.000360916	0.000116953
FAM186B|21593|AT	3.84725	11.106	3.25765	37.863	0.00011945
TMEM179B|16427|ES	-3.84521	2.86015e-09	1.26351e-13	6.4744e-05	0.000120448
H2AFV|79572|AT	-3.84295	0.0246451	0.00372811	0.16292	0.000121566
CLDN14|60529|AP	3.83633	3.85815	1.93553	7.69055	0.000124889
CFL1|16919|AP	3.83251	21.7309	4.5008	104.922	0.000126844
TMEM254|12337|ES	3.82786	9.55578	3.00846	30.352	0.000129261
EPN1|52136|AP	3.82386	51.1806	6.80899	384.705	0.00013138
EPN1|52137|AP	-3.82384	0.0195391	0.00259946	0.146868	0.000131391
H2AFV|79570|AT	3.82356	37.3582	5.83953	238.998	0.000131539
MARK2|16541|ES	-3.81791	0.00394525	0.000230142	0.0676321	0.000134584
KCNMA1|12281|AT	-3.81153	0.116225	0.0384291	0.351513	0.000138108
TOR2A|87657|AD	-3.80963	0.213356	0.0963704	0.47235	0.000139175
DCAF8|8451|AD	3.80598	20.5116	4.32872	97.1939	0.000141244
CHPF|57718|AP	-3.8037	1.3845e-05	4.34221e-08	0.00441446	0.000142549
BTNL9|75035|AT	3.80334	9.02433	2.90445	28.0392	0.000142758
GPALPP1|25788|AT	-3.80211	0.0337278	0.00587725	0.193554	0.000143471
GPALPP1|25787|AT	3.80211	29.6491	5.16652	170.147	0.000143471
GPR75-ASB3|53555|AP	-3.80146	0.00519945	0.00034542	0.0782651	0.000143845
CRAT|87825|AT	-3.80086	6.46182e-07	4.15508e-10	0.00100492	0.000144197
MPPE1|44649|ES	-3.79739	3.62017e-05	1.84685e-07	0.00709618	0.00014623
CLDN14|60531|AP	-3.79643	0.264618	0.133211	0.525655	0.000146794
COMMD4|31852|ES	-3.79461	3.28505e-11	1.26387e-16	8.53851e-06	0.000147876
CCND3|76154|AP	3.7937	6.52447	2.47584	17.1937	0.000148416
MKNK2|46570|AA	-3.78875	0.103017	0.0317889	0.333843	0.000151409
AZI1|44107|ES	-3.78853	0.0307291	0.00507103	0.18621	0.000151541
CMC4|90669|AP	-3.78697	0.0327981	0.00559397	0.192299	0.000152493
CMC4|90668|AP	3.78695	30.4892	5.20014	178.762	0.000152508
NUDT22|16589|RI	3.78619	16.2506	3.83752	68.8161	0.000152972
CFL1|16922|AP	-3.78485	0.0825541	0.0226871	0.3004	0.000153801
FUBP1|3546|ES	-3.78415	4.55281e-05	2.56759e-07	0.00807295	0.000154236
FES|32501|ES	-3.78133	0.0282478	0.00444722	0.179424	0.000155992
MID1|88461|AP	-3.78001	0.191719	0.0814179	0.451449	0.000156825
ARL6IP4|25037|AD	-3.77818	0.234221	0.11031	0.497322	0.000157979
GPR75-ASB3|53554|AP	3.77012	182.881	12.1938	2742.82	0.000163171
EXD3|88296|AT	3.76922	6.19766	2.40036	16.0022	0.000163757
AFMID|43814|ES	-3.76438	0.259388	0.128474	0.5237	0.000166963
MUM1|46457|ES	3.7555	8.52689	2.78624	26.0953	0.000172995
BPHL|75167|ES	3.75506	30.5394	5.12665	181.923	0.000173299
TAF6|80899|AD	3.75395	32.8288	5.30405	203.19	0.000174069
KLC1|29491|AA	3.75237	409.333	17.6896	9471.82	0.000175169
FAM107B|10823|AP	-3.75141	0.00417569	0.00023859	0.0730809	0.000175843
HMGB1|25568|AP	3.74124	17738.8	105.437	2.98437e+06	0.000183115
NAA60|33529|AD	3.7392	135.873	10.3518	1783.4	0.000184606
GLYCTK|65211|ES	-3.73305	0.00413952	0.000232155	0.0738112	0.000189172
CBWD2|55054|ES	3.73256	4.64407	2.07353	10.4013	0.000189541
AFMID|43794|ES	-3.72802	0.164739	0.0638317	0.425164	0.000192989
ZDHHC11|71449|AT	-3.72183	0.101527	0.0304395	0.338633	0.000197782
TSC22D1|25783|AP	-3.71969	1.67223e-09	3.96924e-14	7.04506e-05	0.00019947
C17orf49|38825|ES	-3.71875	4.48655e-09	1.78675e-13	0.000112658	0.000200209
KCNMA1|12279|AT	3.71825	7.78705	2.63944	22.9738	0.000200607
CLDN5|61070|RI	3.71814	4.71564	2.08206	10.6804	0.000200694
IRF3|50989|ES	-3.71442	7.30184e-05	4.79418e-07	0.0111212	0.000203673
CYB5D2|38523|AD	3.71377	5.83371	2.29992	14.7971	0.000204194
PLRG1|70898|AD	-3.71028	3.10514e-07	1.13307e-10	0.000850954	0.000207032
AQP1|79158|AP	-3.706	0.201366	0.0862763	0.469982	0.000210556
COASY|41070|AD	3.70549	7.73729	2.6217	22.8347	0.000210982
PCSK6|32761|ES	-3.70272	0.0492016	0.00999088	0.242301	0.000213302
CHID1|13810|ES	-3.70271	1.93089e-06	1.824e-09	0.00204404	0.000213308
PEX26|61023|ES	-3.70091	0.0131254	0.00132278	0.130239	0.000214824
PFDN5|22010|ES	-3.69921	5.75702e-08	8.40057e-12	0.000394536	0.000216273
TTC39C|44852|AP	-3.69814	0.0786442	0.0204355	0.302655	0.000217181
PRDX5|16640|ES	-3.69787	0.0093873	0.000790562	0.111467	0.000217417
AKT2|49874|ES	-3.69683	7.39526e-05	4.77289e-07	0.0114584	0.000218305
RPS15A|34266|AD	3.69618	31885.7	130.462	7.79306e+06	0.000218871
DAZAP1|46476|ES	-3.69608	1.17606e-08	7.33701e-13	0.000188513	0.000218957
ARHGAP28|44554|AP	-3.6951	0.20056	0.0855342	0.470273	0.000219802
ARHGAP28|44558|AP	3.6951	4.98603	2.12642	11.6912	0.000219802
STEAP4|80362|AT	3.69482	11.3912	3.134	41.4035	0.000220039
STEAP4|80361|AT	-3.6948	0.0877896	0.0241532	0.319088	0.000220063
TMEM120B|24894|ES	-3.68701	0.00266841	0.00011431	0.0622905	0.000226906
FN1|57397|ES	3.68424	7.30658	2.53647	21.0474	0.000229386
PLEKHA5|20645|AT	-3.68243	0.0380638	0.00668332	0.216786	0.000231024
DNPH1|76257|RI	3.67947	1480.81	30.3146	72334.8	0.000233719
TCF3|46542|ES	-3.67858	0.00595829	0.000388774	0.0913158	0.000234533
TRAPPC6A|50409|ES	-3.67693	0.00358526	0.000178227	0.0721219	0.000236057
MRPL52|26643|RI	3.67661	137.193	9.95275	1891.14	0.000236351
ZSCAN20|1679|AT	3.67544	10.456	2.99074	36.5557	0.000237443
ZSCAN20|1678|AT	-3.67544	0.0956385	0.0273555	0.334365	0.000237443
NME6|64633|AD	3.66917	18.0037	3.84401	84.3217	0.000243339
KIAA0930|62646|AP	-3.66885	0.0355682	0.0059843	0.211403	0.000243645
HM13|58889|AD	3.66595	18.9652	3.93287	91.4545	0.000246423
ACACB|24283|ES	-3.66219	0.015391	0.00164858	0.143688	0.000250067
IAH1|52628|AP	-3.6615	0.000170053	1.63252e-06	0.0177139	0.00025074
FAM195A|32925|ES	-3.65675	7.49662e-10	9.63668e-15	5.83182e-05	0.000255434
DECR2|32885|AA	3.65481	16.1509	3.6331	71.7982	0.000257369
ARPP19|30674|ES	-3.65299	0.00213193	7.8625e-05	0.0578075	0.000259203
DGKZ|15546|ES	-3.65191	0.00238848	9.35347e-05	0.0609919	0.000260296
EFCAB4A|13776|ES	-3.65159	0.0299647	0.00455976	0.196914	0.000260619
CCAR2|83036|AP	-3.65108	0.00482383	0.000275294	0.0845253	0.000261136
DHRS12|25951|AT	3.64892	3083.84	41.2074	230786	0.00026335
DHRS12|25950|AT	-3.64886	0.000324313	4.33359e-06	0.0242706	0.000263408
COQ4|87736|AT	-3.64507	0.015581	0.00166245	0.14603	0.000267323
TMEM134|17233|AA	3.64337	241.277	12.6134	4615.27	0.000269089
HMGB1|25566|AP	-3.64172	3.21341e-05	1.22695e-07	0.00841597	0.000270822
CMC2|37726|ES	-3.641	0.19992	0.0840434	0.475563	0.000271585
AFMID|43832|ES	-3.63899	0.23861	0.110284	0.516257	0.000273707
TRAPPC4|19069|ES	-3.63876	0.0794154	0.0202934	0.310781	0.000273949
MAP3K13|67990|AT	3.6367	53.2899	6.25299	454.153	0.000276149
FAM160B2|82935|RI	-3.63577	8.26676e-07	4.34813e-10	0.00157169	0.000277153
ELOVL6|70352|AP	-3.63502	0.00806292	0.000599371	0.108465	0.000277958
MAP3K13|67987|AT	-3.63481	0.0186783	0.00218377	0.15976	0.000278187
PROC|55217|AA	-3.63115	0.00141082	4.08187e-05	0.0487623	0.000282161
PDDC1|13745|ES	-3.62962	0.0529721	0.0108404	0.258851	0.000283835
SLC25A10|44158|AP	-3.6237	0.0402358	0.00707756	0.22874	0.00029042
SLC25A10|44160|AP	3.62366	24.8538	4.37173	141.297	0.000290466
ACADVL|38853|RI	3.6228	119.226	8.97509	1583.81	0.000291426
AP2S1|50598|AP	-3.61868	1.22108e-05	2.66446e-08	0.00559603	0.000296106
WASH4P|32776|AD	-3.61607	0.02224	0.00282656	0.174989	0.000299104
PEX5|20092|AD	3.61595	23.981	4.28483	134.215	0.000299247
ACYP2|53566|AT	-3.6107	7.08297e-05	3.95938e-07	0.0126708	0.000305367
ADRA1A|83135|AT	3.60867	3.54356	1.78248	7.04459	0.000307766
PET112|70844|AT	-3.60831	1.80338e-06	1.36806e-09	0.00237723	0.0003082
RNASE1|26471|ES	3.60811	1.15757e+06	588.528	2.27681e+09	0.000308431
TMEM79|8219|AD	-3.60711	0.00159945	4.83855e-05	0.0528721	0.000309631
ARHGEF10L|862|ES	-3.60702	0.19401	0.0795874	0.472935	0.000309728
AFMID|43807|ES	-3.60327	0.00194302	6.50988e-05	0.0579939	0.000314233
MPPE1|44648|ES	-3.60187	0.0211591	0.00259607	0.172457	0.000315933
ZDHHC4|78753|AD	3.59942	7.79928	2.54866	23.867	0.000318922
ZDHHC16|12704|ES	-3.59813	0.0399602	0.00691688	0.230858	0.000320507
DNAJC12|11904|ES	3.59811	8.10218	2.5922	25.3242	0.000320536
ACAA1|64022|ES	-3.59662	0.000610212	1.08079e-05	0.0344524	0.000322376
GRAMD1C|66223|AP	-3.59564	0.286736	0.14513	0.566508	0.000323599
WWOX|37672|AT	-3.59267	0.00841869	0.000621402	0.114056	0.000327304
MAPK3|36088|ES	-3.5906	7.98737e-05	4.63118e-07	0.0137758	0.000329917
CDC14B|86973|AT	3.58996	262.838	12.55	5504.71	0.000330725
CDC14B|86974|AT	-3.58995	0.00380469	0.000181666	0.0796825	0.000330735
DGKZ|15540|AP	3.58646	10.22	2.86943	36.4002	0.000335199
SLC8B1|24640|ES	-3.5826	0.000527032	8.48054e-06	0.032753	0.000340193
KIF4A|89373|AT	3.57714	8.59606	2.64474	27.9393	0.000347378
KIF4A|89372|AT	-3.57713	0.116333	0.035792	0.37811	0.000347388
TOM1L1|42538|AT	-3.57587	0.0152946	0.00154692	0.151219	0.000349063
RBM39|59241|ES	-3.575	7.52347e-08	9.3535e-12	0.000605149	0.000350228
ARAP1|17642|ES	-3.56412	0.00945102	0.000728056	0.122685	0.000365074
FAM195A|32927|ES	-3.563	0.0703487	0.016336	0.302947	0.000366636
TOM1L1|42534|AT	3.5625	78.4572	7.11659	864.954	0.000367337
AK2|1653|ES	-3.56227	1.58056e-08	8.06468e-13	0.000309767	0.000367666
MSH6|53508|ES	-3.55996	8.87664e-05	5.21824e-07	0.0150999	0.000370914
SLC27A5|52472|AP	-3.55808	0.251647	0.117684	0.538102	0.00037358
CCDC90B|18083|AD	3.5574	59.8067	6.27831	569.714	0.00037454
APOA1|18870|RI	3.5554	10.9578	2.92793	41.0094	0.000377408
BTNL9|75037|AT	-3.55105	0.108457	0.0318256	0.369603	0.000383693
ECHDC2|3033|ES	3.55038	12.161	3.06209	48.2968	0.000384676
AFMID|43801|ES	-3.54904	0.0710655	0.0165	0.306079	0.000386643
PDDC1|13743|RI	-3.54859	3.47067e-06	3.34936e-09	0.00359636	0.000387301
REEP4|82943|ES	-3.54679	9.75757e-06	1.66126e-08	0.0057312	0.000389961
AGK|82042|AA	-3.54059	0.00254913	9.34646e-05	0.0695244	0.000399241
IL32|33385|RI	3.53878	769.822	19.3979	30551	0.00040198
TM9SF1|26894|AT	-3.53831	5.30935e-05	2.27525e-07	0.0123895	0.000402693
TM9SF1|26893|AT	3.53798	18811.9	80.6289	4.3891e+06	0.000403199
UCHL5|9239|AT	3.53466	183.77	10.2033	3309.87	0.000408295
AFMID|43811|ES	3.53286	9.43152	2.71583	32.7537	0.000411086
TMEM18|52521|AP	-3.53065	8.58644e-09	2.85787e-13	0.000257979	0.000414542
TXNL4A|46286|ES	-3.5291	1.52762e-12	4.18552e-19	5.5755e-06	0.000416974
RNH1|13679|AA	3.52649	27.275	4.343	171.293	0.000421114
UBA3|65571|ES	3.5242	43.1345	5.3165	349.965	0.000424767
NBPF12|7359|ES	-3.52281	0.0338762	0.00515206	0.222746	0.000427004
TFR2|80981|ES	-3.52158	1.23217e-09	1.35554e-14	0.000112004	0.000428986
SLC27A5|52473|AP	3.52114	3.92613	1.83378	8.40586	0.000429703
LONP1|46920|RI	-3.521	4.21251e-10	2.54505e-15	6.97246e-05	0.000429919
PTPMT1|15770|RI	3.52046	202.843	10.5362	3905.15	0.000430801
S100PBP|1635|AT	3.51987	77.7156	6.88368	877.397	0.000431753
S100PBP|1636|AT	-3.51973	0.0128702	0.00114001	0.1453	0.000431993
CCAR2|83035|AP	3.51877	173.53	9.81833	3066.99	0.000433551
C9orf9|87994|RI	-3.51816	0.0620449	0.0131863	0.291936	0.000434546
HAX1|7823|ES	-3.51319	0.00485394	0.000248424	0.0948405	0.000442766
A1CF|91666|ES	-3.50845	0.00697997	0.000435854	0.111781	0.000450731
KHK|52929|ME	3.5079	6.10975	2.22254	16.7957	0.000451667
ECHDC2|3023|ES	-3.50726	0.0025746	9.19895e-05	0.0720581	0.000452738
GDA|86591|RI	-3.5066	0.0358057	0.00556806	0.230251	0.000453878
C7orf49|81875|AD	-3.49799	0.234602	0.104117	0.528619	0.000468783
NUDT22|16591|AD	3.49487	103.984	7.68828	1406.39	0.000474287
SARS2|49730|ES	-3.49088	0.00118252	2.68739e-05	0.0520341	0.000481431
MRPL52|26638|ES	3.4835	8.29364	2.52244	27.2691	0.000494907
BLOC1S1|22229|AP	-3.4784	2.5826e-08	1.36932e-12	0.00048709	0.00050441
SHC1|7854|AP	-3.47354	0.193647	0.0766836	0.489011	0.000513634
SHC1|7855|AP	3.47351	5.16395	2.04491	13.0404	0.000513695
SMIM7|48195|ES	3.47133	77.0806	6.63052	896.071	0.000517889
ING2|71271|AP	3.47093	9.90569	2.7135	36.161	0.000518652
USMG5|13004|ES	3.47031	363.847	13.0185	10169	0.000519857
ITIH3|235594|ES	-3.46943	0.149266	0.0509697	0.437129	0.000521555
FRMD8|16850|ES	-3.4689	0.0159817	0.00154401	0.165423	0.000522602
SLC7A9|48904|ES	-3.46822	0.00317466	0.000122986	0.0819483	0.000523914
WDYHV1|85066|AD	-3.46815	0.0281363	0.00374022	0.211659	0.000524053
ING2|71272|AP	-3.46189	0.101464	0.0277798	0.370589	0.000536396
HMGA1|75775|ES	-3.46185	0.197121	0.078603	0.494342	0.000536471
BCKDK|36237|RI	3.46109	72.9236	6.42617	827.531	0.000538003
GSKIP|29199|AD	3.4601	4.95214	2.00092	12.2562	0.000539973
CAV1|81528|AP	-3.45981	0.154564	0.0536714	0.445117	0.00054056
CMC2|37730|ES	-3.45885	0.000328895	3.49494e-06	0.0309511	0.000542494
C15orf57|29992|AT	-3.45501	0.00641672	0.000365967	0.112508	0.000550275
POFUT2|60871|AA	-3.45114	0.00258	8.74247e-05	0.0761387	0.000558216
ZNF446|52470|ES	-3.45063	0.000480071	6.2558e-06	0.0368408	0.000559275
RBP7|592|ES	3.44975	8.23949	2.48619	27.3064	0.0005611
CAV1|81529|AP	3.44716	6.3694	2.22285	18.251	0.000566512
EPB41L2|77596|ES	-3.44712	0.16839	0.0611529	0.46368	0.000566595
PARL|67809|ES	-3.4462	0.000661525	1.0287e-05	0.0425406	0.000568533
PICALM|18169|ES	-3.44581	0.0448734	0.00767792	0.262261	0.000569361
FANCD2|63307|AT	3.44479	46.8655	5.25045	418.321	0.000571503
HAX1|7826|AA	3.44188	1.8485e+12	191219	1.78693e+19	0.000577686
TIMM10B|14146|RI	-3.44123	0.000405813	4.74881e-06	0.034679	0.000579083
TUSC3|82774|ES	-3.43756	1.30035e-07	1.54158e-11	0.00109687	0.000586979
NEDD4L|45660|ES	-3.43727	0.124346	0.0378774	0.408208	0.000587615
SLC23A1|156231|ES	-3.43492	0.00172485	4.57134e-05	0.0650819	0.000592729
MORF4L2|89765|AP	-3.43351	0.0249502	0.00303438	0.205153	0.00059582
SNAP47|10055|AP	-3.43341	0.0747768	0.017016	0.328607	0.000596029
SCYL1|16855|RI	3.42919	3402.24	32.5965	355106	0.000605394
L3HYPDH|27741|AT	-3.42852	0.0122638	0.000990738	0.151807	0.000606883
L3HYPDH|27740|AT	3.42848	81.5352	6.58696	1009.27	0.000606965
SUOX|22340|ES	3.42803	12.3718	2.93655	52.1231	0.000607986
TMEM218|19280|AD	3.4253	10.3742	2.72034	39.5626	0.000614122
ALG2|87057|ES	3.42412	9.16317	2.57853	32.5626	0.000616785
IL17RC|63262|ES	-3.41959	0.0304805	0.00412221	0.22538	0.000627145
UBE2D3|70148|AD	-3.41819	0.0657263	0.0137987	0.313068	0.000630399
ANAPC11|44214|AD	3.4148	260.236	10.6915	6334.24	0.000638285
ACOT12|101440|AT	-3.41387	2.01825e-05	4.06893e-08	0.0100108	0.000640461
TPM4|48125|AP	3.41379	82.2934	6.54174	1035.23	0.000640664
FAM107B|10817|AP	3.41221	10.4084	2.7102	39.9729	0.000644376
SLC7A9|48907|ES	-3.4095	0.00810845	0.000509192	0.12912	0.00065083
EIF2AK4|29934|AT	-3.40705	3.12674e-11	2.83114e-17	3.45321e-05	0.000656694
PLEKHA4|50820|ES	-3.40688	0.027321	0.00344365	0.216757	0.000657101
ILK|14166|AD	-3.40525	0.0484592	0.00848626	0.276717	0.000661032
GDA|86592|RI	-3.40288	0.112069	0.0317697	0.395325	0.000666791
CCNB1IP1|26420|ES	-3.40233	0.00150759	3.57101e-05	0.0636465	0.000668132
HSD3B7|36212|ES	-3.40107	4.97381e-06	4.3702e-09	0.00566079	0.000671235
SLC3A2|16464|AP	-3.39872	0.0504405	0.00900951	0.282396	0.000677031
ECHDC2|3024|ES	-3.39828	0.0729532	0.0161177	0.330207	0.000678117
ALDH1L1|66588|ES	-3.39816	0.00289379	9.93829e-05	0.0842599	0.000678403
PLEKHA5|20646|AT	3.39676	21.4089	3.6545	125.418	0.000681893
POLR3GL|7278|ES	-3.39675	2.41238e-05	5.22469e-08	0.0111386	0.000681917
SNAP47|10056|AP	3.39651	13.0242	2.96129	57.282	0.000682504
TSC22D3|89836|AP	-3.39551	0.00652233	0.000357132	0.119118	0.000685001
TM4SF19|68239|AT	-3.39426	0.069605	0.0149397	0.324295	0.000688148
DDB2|15674|ES	-3.39398	5.02647e-07	1.15838e-10	0.00218111	0.000688855
LHPP|13400|AT	-3.39283	0.00164594	4.05877e-05	0.066747	0.00069175
SHISA9|34063|AT	-3.39158	0.00329998	0.000121474	0.0896479	0.000694899
CBWD5|86506|ES	-3.39041	0.00110466	2.15748e-05	0.0565601	0.000697882
SPATS2|21577|AT	-3.38991	0.000771352	1.22332e-05	0.048637	0.000699149
SPATS2|21578|AT	3.38984	1296.25	20.5576	81734.9	0.000699328
TPM2|86278|ME	-3.38859	0.00651237	0.000354162	0.11975	0.000702538
FAM47E|69601|AT	3.38628	70.0208	5.98711	818.91	0.000708472
FAM47E|69602|AT	-3.38617	0.0142835	0.00122131	0.167049	0.000708755
IFI27L1|29057|ES	-3.38352	0.0160047	0.0014589	0.175577	0.00071562
DGCR6L|61146|ES	-3.38224	8.56703e-10	4.77011e-15	0.000153862	0.000718965
CEACAM1|50167|ES	3.38122	10.5161	2.6886	41.1327	0.000721644
UCHL5|9240|AT	-3.38018	0.00732799	0.000423659	0.126751	0.000724388
SUOX|22343|ES	3.37978	96.4215	6.81605	1364	0.00072545
IRF3|50998|ES	-3.37853	0.0722041	0.0157176	0.331693	0.000728736
IRF3|50985|ES	-3.37826	2.47971e-05	5.27682e-08	0.0116528	0.000729459
CCNC|77075|AT	-3.37695	1.04886e-08	2.45238e-13	0.000448591	0.000732941
RPS2|33175|RI	3.3768	6.9514	2.25588	21.4205	0.000733344
HSF1|85559|ES	-3.37633	0.00935189	0.000620876	0.140862	0.000734593
NXF1|16435|RI	-3.37218	0.0992438	0.0259163	0.380044	0.000745745
EFTUD1|32215|ES	-3.3716	0.0486538	0.00839298	0.282044	0.000747334
ENSA|7490|AP	-3.36977	1.08216e-06	3.66815e-10	0.00319251	0.000752304
THYN1|19548|RI	3.36487	15.5502	3.14468	76.8949	0.000765792
PACSIN3|15672|AP	-3.36228	0.00016348	1.01435e-06	0.0263476	0.000773027
FAM211B|61457|ES	-3.36224	0.0688036	0.0144549	0.327497	0.000773126
SOD2|78304|RI	-3.36082	0.04898	0.0084346	0.284429	0.000777112
LIPG|45488|AT	3.35937	56.6347	5.37377	596.877	0.000781191
LIPG|45487|AT	-3.35917	0.0176597	0.00167555	0.186127	0.00078176
AQP1|79157|AP	3.35787	4.50633	1.87151	10.8506	0.000785456
ASGR1|38840|AT	-3.35355	9.8676e-10	5.38054e-15	0.000180966	0.000797824
UBE2H|81756|ES	-3.35305	7.75858e-05	3.07066e-07	0.0196035	0.000799256
CHRD|152052|ES	-3.35226	0.0111537	0.000805016	0.154538	0.000801558
TMEM59|3121|AD	-3.34939	3.93523e-06	2.70465e-09	0.00572571	0.000809883
CYP4A11|2852|ES	-3.34771	0.0266179	0.00318545	0.222422	0.000814809
TM4SF19|68240|AT	3.34699	7.48184	2.30249	24.3119	0.000816934
VPS29|24446|ES	3.34519	9.46718	2.53657	35.334	0.000822265
ARFRP1|60155|ES	-3.33273	7.50447e-11	8.33761e-17	6.75459e-05	0.000859981
DNMT3A|52857|AT	-3.33055	0.000499078	5.68988e-06	0.0437757	0.000866752
DNMT3A|52856|AT	3.33042	2002.93	22.8363	175673	0.000867142
TSPAN4|13800|ES	-3.32784	7.64731e-05	2.8778e-07	0.0203215	0.000875221
FASTK|82341|ES	-3.32573	0.000111965	5.25629e-07	0.0238499	0.000881858
CAPN10|58280|ES	-3.32465	0.079211	0.0177661	0.353165	0.000885282
BCAR3|3796|AP	3.32378	20.2621	3.43685	119.456	0.000888048
LPCAT3|20063|ES	-3.32365	0.00121669	2.32437e-05	0.0636876	0.000888469
VWA8|25741|AT	3.32257	51.0143	5.01572	518.86	0.000891939
VWA8|25742|AT	-3.32253	0.019603	0.00192736	0.199381	0.000892046
GTF2IRD2|80092|AT	3.32163	12.5503	2.82085	55.8375	0.000894938
AURKAIP1|148|RI	3.32038	11.3314	2.70369	47.4905	0.000898953
ACSM2B|34360|ES	3.3201	8.04714	2.34969	27.5595	0.000899858
MTMR11|7416|ES	-3.31855	0.00228799	6.30846e-05	0.0829819	0.000904864
PRR5|62619|ES	-3.31639	0.16306	0.0558275	0.476261	0.000911895
PDCD2|78498|AT	-3.3148	0.0367871	0.00521943	0.259279	0.000917102
TUBB3|38168|AP	-3.31476	0.146121	0.0468621	0.455622	0.000917217
RBM4|17094|AT	3.31383	16424.5	52.7519	5.1138e+06	0.000920281
FGL1|82824|AP	3.31145	5.07643	1.94069	13.2789	0.000928147
CLN3|35745|ES	-3.31012	8.30261e-10	3.48629e-15	0.000197727	0.000932565
PSIP1|85920|AT	3.31	30.4184	4.02644	229.8	0.000932949
PSIP1|85919|AT	-3.30993	0.0328772	0.00435192	0.248376	0.000933183
KHK|206708|ES	-3.30912	0.224118	0.0924208	0.54348	0.000935887
PCYT2|44230|ES	-3.30911	0.110614	0.030024	0.407526	0.00093592
F7|26345|ES	-3.30689	2.57978e-05	4.92116e-08	0.0135238	0.000943388
CRYZL1|60459|AA	3.30604	173.391	8.15894	3684.85	0.000946252
CLINT1|74394|AA	3.3043	22.4023	3.5429	141.653	0.000952134
FAM160A2|14081|AD	3.30416	17.8882	3.23272	98.9837	0.000952611
SYNE4|49323|ES	-3.30383	0.0110706	0.000765414	0.16012	0.000953728
FAM86A|33893|ES	3.30308	16.1258	3.09748	83.9525	0.000956294
SEC31A|69727|ES	-3.29997	0.0977489	0.0245643	0.388973	0.000966964
CDKN1A|75989|AD	3.29889	1002.21	16.5198	60801.7	0.000970685
MPDZ|85874|ES	-3.29743	0.0213737	0.00217357	0.210177	0.000975747
RIN3|28998|ES	-3.2972	0.00282499	8.62613e-05	0.0925162	0.000976553
FNDC5|1641|AT	3.29705	16.5925	3.12409	88.1248	0.000977046
HPX|235160|ES	-3.29674	0.168974	0.0587148	0.486288	0.000978143
BAIAP2|44092|AT	3.29673	257.907	9.50181	7000.37	0.000978174
ASPG|29539|ES	-3.29053	0.0956269	0.0236252	0.387067	0.001
SMCO4|18302|AA	3.28705	85.3262	6.02061	1209.27	0.00101241
LGALS3|27618|AT	-3.28615	0.00414521	0.000157244	0.109274	0.00101568
LGALS3|27617|AT	3.28606	241.2	9.14986	6358.3	0.00101598
PTPN2|44717|AT	-3.28493	0.00220153	5.71813e-05	0.0847606	0.00102006
PTPN2|44716|AT	3.2848	454.142	11.7953	17485.3	0.00102054
RAB34|39953|AP	3.2839	11.3413	2.66193	48.3204	0.00102382
ZNHIT3|40478|ES	-3.28363	0.00263505	7.6082e-05	0.091263	0.00102481
TPM4|48124|AP	-3.28352	0.0154189	0.00127786	0.186047	0.0010252
GRK6|74762|AT	3.28318	466.837	11.9056	18305.4	0.00102641
VEGFA|76330|ES	3.28266	39.6539	4.40558	356.918	0.00102834
HCFC1R1|33354|ES	-3.28221	0.0155802	0.00129799	0.187013	0.00102996
IL32|33403|ES	-3.27901	0.124163	0.0356814	0.432057	0.00104173
YDJC|61232|ES	-3.27821	0.0672323	0.0133849	0.337707	0.00104466
RNF19B|1647|AA	-3.27678	0.0225193	0.00232893	0.217747	0.00104998
FAM76B|18382|ES	-3.27555	0.121922	0.034612	0.429472	0.00105456
CD74|99692|AA	3.27535	16.3	3.06773	86.6076	0.0010553
CD151|13782|ES	-3.27333	0.017594	0.00156584	0.19769	0.00106289
FAM104B|89278|AT	3.27268	24.1446	3.58649	162.545	0.00106531
FAM104B|89277|AT	-3.27259	0.0414213	0.00615283	0.278852	0.00106568
RPP38|10861|AT	-3.2721	0.0138268	0.0010642	0.179646	0.00106753
RPP38|10860|AT	3.272	72.3117	5.56573	939.498	0.0010679
GLIPR1|23464|RI	-3.2712	0.10424	0.0268958	0.404004	0.00107091
ABHD14B|65145|ES	-3.27098	0.000907094	1.3636e-05	0.0603418	0.00107174
ATOX1|116361|ES	3.26958	55.6603	5.00229	619.329	0.00107709
PIR|88558|AD	3.26835	14.8315	2.94339	74.7345	0.00108177
CTBS|3608|AD	3.26798	137.006	7.16528	2619.66	0.00108319
DHX8|41707|ES	-3.26765	0.0312695	0.00391275	0.249897	0.00108445
FIP1L1|69313|ES	-3.26621	0.033756	0.0044183	0.257897	0.00108996
DNAJC16|763|AT	-3.26583	0.0420202	0.006271	0.281566	0.00109144
IQGAP3|8282|RI	-3.26305	8.57054e-10	3.06817e-15	0.000239407	0.00110221
VPS16|58563|ES	-3.26267	1.18891e-10	1.29731e-16	0.000108957	0.0011037
SHANK2|17407|AP	-3.26085	0.0256702	0.00284053	0.231984	0.0011108
CYB561A3|16163|RI	3.26004	3.83742	1.70966	8.61327	0.00111397
SFXN2|12968|ES	-3.25908	0.0226226	0.00231734	0.22085	0.00111774
DDB2|15673|ES	-3.25827	0.00104059	1.67134e-05	0.0647876	0.00112095
TMUB2|41788|AD	-3.25812	0.000191767	1.11334e-06	0.0330307	0.00112152
TMEM9|9350|AP	-3.25492	0.00159368	3.29469e-05	0.0770884	0.00113425
POLR2E|46382|AT	-3.25189	3.19395e-07	3.88409e-11	0.00262644	0.0011464
POLR2E|46383|AT	3.25142	3.12507e+06	379.963	2.57027e+10	0.00114831
SDC1|52760|AP	3.25032	12.53	2.72822	57.5469	0.00115274
CARD6|71873|AT	3.2502	168.008	7.64526	3692.04	0.00115323
CARD6|71874|AT	-3.25014	0.00595283	0.00027089	0.130813	0.00115347
CBWD1|85690|ES	3.24956	4.05385	1.74275	9.42978	0.00115583
RPAIN|38691|ES	3.24774	6.88022	2.14843	22.0335	0.00116325
FNDC5|1642|AT	-3.24712	0.0623147	0.0116682	0.332794	0.00116578
C15orf57|29993|AT	3.24706	31.3848	3.91995	251.279	0.00116605
ENTPD6|58864|ES	-3.24699	0.0122861	0.00086325	0.174861	0.00116634
UBP1|63867|ES	-3.2467	0.0860496	0.019574	0.378284	0.00116751
UBL5|47437|AD	-3.24511	5.60708e-07	9.40011e-11	0.00334457	0.00117405
INO80E|36009|ES	-3.24362	0.249439	0.10779	0.577231	0.00118021
TMEM223|16428|AT	3.2413	2.81176e+09	5436.55	1.45423e+15	0.00118987
SUB1|71655|AP	-3.2407	5.60824e-10	1.42477e-15	0.000220754	0.00119238
SYVN1|16795|AA	-3.24063	0.0104324	0.000660513	0.164772	0.00119266
RCAN1|60494|AP	-3.23937	0.216882	0.086022	0.546812	0.00119793
ARL16|44149|ES	-3.23882	0.105338	0.0269839	0.411212	0.00120026
PHYKPL|74856|AA	-3.23857	2.09831e-05	3.09519e-08	0.0142249	0.00120132
UXT|88941|RI	3.2376	205.061	8.17193	5145.69	0.00120541
PACSIN3|15671|AP	3.23535	4380.13	27.2573	703866	0.00121496
C16orf13|32920|ES	-3.22565	0.150389	0.047564	0.475505	0.00125687
SLC4A2|82328|AP	-3.22557	0.153996	0.0494098	0.47996	0.0012572
RAB34|39954|AP	-3.22461	0.0907491	0.0211059	0.390194	0.00126143
NAAA|69560|AP	3.22424	23.4001	3.44265	159.053	0.00126306
EIF3M|14856|ES	-3.22122	0.212294	0.0826819	0.545087	0.00127647
ANAPC11|44210|ES	3.22092	29.3662	3.75532	229.641	0.0012778
RPAIN|38689|ES	-3.21907	0.0224451	0.00222425	0.226495	0.00128607
TMEM126B|18123|ES	3.21879	28.3276	3.69776	217.01	0.00128734
SMARCA4|47612|ES	-3.21865	0.00526002	0.00021538	0.12846	0.00128795
CHID1|13803|AP	-3.21646	0.232743	0.0957371	0.565813	0.00129782
MUM1|46458|ES	3.21441	8.97249	2.35441	34.1936	0.00130712
MAP2K4|39307|ES	-3.21308	0.0122939	0.00084025	0.179875	0.00131319
AFMID|101482|ES	-3.21114	0.0958314	0.0229011	0.401014	0.0013221
CD34|9666|AP	-3.20949	0.0030577	8.90799e-05	0.104956	0.00132972
SDC1|52759|AP	-3.20878	0.0822562	0.0178871	0.378266	0.001333
NDUFAF2|72172|AD	3.20867	234.86	8.3683	6591.44	0.00133352
TAF1A|9885|AT	3.20805	7.63402	2.20513	26.4286	0.00133639
TNFRSF12A|33348|ES	-3.20665	2.8622e-05	4.78355e-08	0.0171258	0.00134291
ITIH4|65283|ES	-3.2066	1.07237e-143	4.39956e-231	2.61386e-56	0.00134311
C14orf2|29528|ME	3.20584	7.83757	2.22589	27.5969	0.00134669
DNAJC10|56461|AT	-3.20438	0.0824057	0.017902	0.379326	0.00135352
DNAJC10|56462|AT	3.2043	12.1344	2.63608	55.8568	0.00135394
ZNF346|74698|AT	3.20299	98.1631	5.92981	1625.01	0.00136009
ZNF346|74699|AT	-3.20282	0.0101906	0.000615632	0.168686	0.00136087
NPDC1|88260|AP	-3.20136	0.172151	0.0586287	0.505485	0.00136783
INO80E|36005|ES	-3.20133	0.135635	0.0399189	0.460853	0.00136794
ZNF146|49374|ES	3.20087	13.8904	2.77336	69.5707	0.00137012
ACAD11|66805|AT	-3.19718	0.00398233	0.000134571	0.117849	0.0013878
LCLAT1|53116|AT	3.19476	107.815	6.10443	1904.19	0.00139945
LCLAT1|53115|AT	-3.19459	0.00927776	0.000525312	0.163859	0.00140029
SNRPB|58542|AA	-3.19458	0.0127808	0.000880808	0.185454	0.00140033
PKM|203434|ME	-3.19391	5.53812e-06	3.29297e-09	0.00931402	0.00140362
MORN1|252|AT	3.1869	4.21537	1.74003	10.2121	0.00143809
HAUS7|90436|ES	-3.18577	0.0591631	0.0103893	0.336912	0.00144371
ANKRD36|54596|AT	3.18547	20.7165	3.2093	133.729	0.0014452
IL32|33387|AA	-3.1845	7.06489e-12	9.6843e-19	5.15398e-05	0.00145004
EBNA1BP2|2145|AP	3.18204	5.91499	1.97912	17.6781	0.00146242
EBNA1BP2|2146|AP	-3.18204	0.169062	0.0565671	0.505275	0.00146242
C14orf80|29661|ES	-3.18166	0.12212	0.033437	0.446009	0.00146434
CHN2|79083|AP	-3.18142	0.314291	0.154048	0.641221	0.00146553
NBR1|41692|AP	-3.18042	0.123843	0.0341857	0.448641	0.00147063
TRIM35|83148|ES	-3.17816	0.00673919	0.000308683	0.14713	0.00148215
C1orf43|7800|ES	-3.17814	0.0014259	2.50617e-05	0.0811277	0.00148225
FAM102B|3941|AT	3.17758	5.80544	1.96198	17.1782	0.00148511
FAM102B|3940|AT	-3.17757	0.172254	0.0582144	0.509694	0.00148515
XRCC3|29495|AT	-3.173	0.00531921	0.00020946	0.135081	0.00150874
XRCC3|29496|AT	3.17296	187.988	7.40255	4773.96	0.00150893
C19orf66|47453|ES	-3.17069	0.000395287	3.11383e-06	0.0501801	0.00152076
FIP1L1|69315|ES	-3.16759	0.0888183	0.0198556	0.397303	0.00153707
TIMM13|46608|AD	3.1673	4.14085e+10	11145.6	1.53842e+17	0.00153862
SRP9|9996|ES	3.16625	51.2106	4.47956	585.443	0.0015442
RNF150|70663|AT	-3.16489	0.0148544	0.00109577	0.201369	0.00155139
IRF3|51012|ES	-3.16398	0.0834787	0.0179281	0.388702	0.00155625
TCEA2|60187|AP	-3.16344	0.148466	0.0455402	0.484016	0.00155916
TCEA2|60186|AP	3.16344	6.73554	2.06605	21.9586	0.00155916
MORF4L2|89764|AP	3.16117	29.4694	3.61696	240.103	0.00157135
NR1H3|15694|AP	-3.16094	0.159573	0.0511384	0.497932	0.0015726
TOR2A|87654|RI	3.15909	352.177	9.26185	13391.3	0.00158263
MPND|46795|ES	-3.15874	0.239983	0.0989899	0.581797	0.00158451
CYP3A43|80717|AT	-3.1547	7.24432e-08	2.65478e-12	0.00197681	0.00160664
CBWD5|86498|AT	-3.15371	0.0278086	0.00300102	0.257684	0.00161208
NPDC1|88261|AP	3.15148	5.65987	1.92585	16.6338	0.00162446
ADH6|70049|ES	-3.15148	0.00261672	6.48352e-05	0.105609	0.00162446
ECHDC1|77467|ES	-3.15103	0.0540445	0.00880065	0.331886	0.00162694
SEPHS1|10796|ES	3.15038	3.56244e+09	4066.97	3.1205e+15	0.00163056
JAM2|60253|AT	-3.1501	0.094879	0.0219167	0.410738	0.00163213
JAM2|60254|AT	3.15008	10.5395	2.4346	45.6263	0.00163224
CDK14|80402|AP	-3.15003	0.0606909	0.0106164	0.346952	0.00163251
METTL23|43635|ES	-3.14985	0.00390266	0.000123768	0.123059	0.00163355
MGST1|20603|AP	-3.14954	3.43217e-07	3.2564e-11	0.00361743	0.0016353
ENGASE|43992|AT	-3.14747	0.0185411	0.0015477	0.222119	0.00164688
ENGASE|43993|AT	3.14747	53.9341	4.50209	646.119	0.00164688
CYP4F11|48122|ES	-3.14738	0.00300324	8.06885e-05	0.111781	0.00164742
CTDSP1|57478|AA	-3.14719	0.00649601	0.000282122	0.149574	0.00164848
IFRD1|81446|AP	-3.1459	0.092927	0.0211482	0.40833	0.00165575
LRR1|27427|ES	-3.14173	0.234078	0.0946103	0.579141	0.00167951
MAF1|85532|AP	-3.1401	0.0066142	0.000288457	0.151661	0.00168888
MAF1|85533|AP	3.14006	151.183	6.59324	3466.61	0.00168914
KIFC3|36608|ES	-3.1362	0.00960547	0.000526861	0.175122	0.00171153
ANG|26464|AP	3.13312	3.90631	1.66563	9.16125	0.00172961
ANG|26463|AP	-3.13311	0.255994	0.109154	0.600372	0.00172964
FARP2|58380|AT	3.13273	5.65318	1.91261	16.7093	0.0017319
JTB|7777|RI	3.13119	1.94139e+15	523034	7.20604e+24	0.00174101
WDR18|46359|ES	-3.13018	2.46681e-07	1.79731e-11	0.0033857	0.00174697
GLTPD2|152202|ES	-3.12896	0.0353638	0.00435897	0.286903	0.00175428
CSNK2A1|58463|ES	3.12779	38.5121	3.90855	379.471	0.00176127
DNAJC25|87230|ES	3.12323	5.42907	1.87781	15.6963	0.0017888
NSD1|74741|AT	-3.12159	0.0274368	0.00286949	0.262339	0.00179876
NSD1|74740|AT	3.12159	36.4474	3.81187	348.494	0.00179876
VEGFB|16601|AA	3.12122	74.8602	4.98101	1125.08	0.00180105
SULT1A2|35761|ES	-3.12083	0.00430697	0.000140724	0.131818	0.00180342
ATP1B1|8907|AP	-3.11907	3.51474e-05	5.58492e-08	0.0221191	0.00181423
SLC4A2|82330|AD	3.11894	259.605	7.89116	8540.51	0.00181504
PIGQ|32906|RI	3.11657	7.68301	2.13125	27.6967	0.00182966
MED17|18328|AT	3.11396	402.526	9.23218	17550.3	0.00184596
MED17|18327|AT	-3.11391	0.00248469	5.69898e-05	0.108329	0.00184626
STOML1|31624|ES	-3.11258	0.0327745	0.00380874	0.282027	0.00185461
PLEKHG6|19825|AT	-3.11197	0.0144896	0.00100662	0.208568	0.0018584
SFXN2|12967|ES	-3.11024	3.7426e-08	7.8171e-13	0.00179185	0.00186936
PUF60|85504|ES	-3.11011	0.000288572	1.69643e-06	0.0490876	0.00187019
HARS2|73762|ES	-3.10836	0.0275519	0.00286151	0.265282	0.00188128
GRK6|74764|AT	-3.10786	0.003149	8.32537e-05	0.119109	0.00188446
C16orf52|35532|AT	-3.10659	0.02856	0.00303032	0.269171	0.00189259
FAM3A|90628|ES	-3.10586	0.0357355	0.00436543	0.292531	0.00189728
FANCD2|63304|AT	-3.10582	0.00475755	0.000162805	0.139027	0.00189753
MOCS1|76070|ES	-3.10438	0.0122129	0.000756699	0.197112	0.00190675
PLEKHG6|19826|AT	3.10246	68.066	4.73135	979.207	0.0019192
CD276|31611|AT	3.1017	9.49511e+08	2016.57	447080780260379	0.00192414
TIA1|53869|AT	3.10121	97.6708	5.39801	1767.24	0.00192732
UBE2I|33061|ES	3.10037	95.7057	5.3536	1710.92	0.0019328
XPNPEP3|62402|AT	-3.09699	2.86366e-05	3.81752e-08	0.0214813	0.00195498
CAPRIN1|14941|AP	-3.09556	0.131761	0.0365154	0.475442	0.00196444
POLL|12889|ES	-3.09523	0.0272408	0.00278206	0.26673	0.00196663
ODF3B|62862|ES	-3.0945	0.196156	0.0699127	0.550359	0.00197143
FARP2|58381|AT	-3.09439	0.180716	0.0611479	0.534084	0.00197221
NEK2|9718|AT	-3.09179	0.0846038	0.0176781	0.404896	0.00198951
NEK2|9717|AT	3.09179	11.8198	2.46977	56.5671	0.00198951
IKBIP|23865|AT	-3.08881	0.0459818	0.0065155	0.324507	0.00200958
IKBIP|23864|AT	3.08876	21.7466	3.08143	153.472	0.00200997
COASY|41068|RI	3.08767	9.08159	2.23845	36.8448	0.00201734
C4orf21|70379|ME	-3.08682	0.00156208	2.58143e-05	0.0945254	0.00202308
NAAA|69559|AP	-3.08677	0.0473583	0.00682856	0.328445	0.00202346
HM13|58893|ES	-3.08648	0.260598	0.110944	0.612124	0.00202544
PLCH2|273|AT	-3.08626	0.0978338	0.0223557	0.428144	0.00202691
DDC|79705|ES	-3.08624	3.64199e-20	1.64628e-32	8.05701e-08	0.00202708
DIO1|3090|AD	-3.0859	3.58443e-06	1.24665e-09	0.0103062	0.00202935
SLC25A41|47034|ES	3.08542	320.167	8.20119	12499	0.00203264
GULP1|56500|AT	3.0845	2.90972	1.47608	5.7358	0.00203898
UBL7|31719|AD	3.08367	16.2799	2.76397	95.8896	0.00204461
RPE|57239|ES	-3.0833	0.0321631	0.0036185	0.285882	0.00204718
ATP5J|60269|AD	-3.08314	0.000788478	8.3959e-06	0.0740476	0.00204828
GGT1|61440|AA	3.08289	10.2266	2.33233	44.8407	0.00205001
FAM120C|89238|AT	-3.08119	0.223372	0.0860875	0.579583	0.00206178
FAM120C|89237|AT	3.08107	4.47659	1.72528	11.6154	0.00206261
GREB1|52702|AT	-3.08054	0.0765239	0.014915	0.392619	0.00206629
KIF12|87307|AA	-3.07976	0.0790157	0.0157115	0.397383	0.00207165
DNAJC16|765|AT	3.07933	20.8771	3.01796	144.42	0.00207466
CAMK2G|12250|ES	-3.07909	0.00154954	2.52146e-05	0.0952256	0.00207637
BIN3|83049|ES	-3.07861	0.00927087	0.000470881	0.182528	0.00207966
RALB|55155|AA	-3.07757	0.0378181	0.00469789	0.304436	0.00208693
SLC39A3|46619|AT	-3.07721	0.0528626	0.00812613	0.343885	0.00208951
SUV420H2|52072|ES	-3.07709	0.0317733	0.0035314	0.285877	0.0020903
HYAL1|64994|ES	-3.07705	7.7863e-06	4.33815e-09	0.0139752	0.0020906
SF3A1|61728|ES	-3.07573	0.0205286	0.00172558	0.244222	0.00209991
PLCH2|272|AT	3.07566	10.0776	2.31189	43.9285	0.00210038
D2HGDH|58423|ES	-3.07536	0.0172496	0.00129735	0.229352	0.0021025
PFKM|21422|ES	-3.07469	0.0963025	0.0216649	0.428074	0.00210722
DNM1|87722|AT	-3.07441	0.0738742	0.0140329	0.3889	0.00210917
ANKRD42|18050|AT	3.0741	7.1706	2.0421	25.1788	0.00211139
SIL1|73577|ES	3.0702	25424.1	39.1752	1.64999e+07	0.00213915
CCNY|11295|AP	-3.0695	0.00158381	2.58008e-05	0.0972242	0.00214419
CBS|60769|AP	3.06914	422.159	8.88866	20050.1	0.00214678
VWA5A|19212|AT	-3.06887	0.145051	0.0422688	0.497765	0.0021487
JKAMP|27751|AA	-3.06839	0.0788673	0.0155696	0.399499	0.00215219
IFI44|3557|ES	-3.06751	0.0442589	0.0060377	0.324437	0.00215853
CCZ1B|78768|ES	-3.0669	0.00155701	2.50016e-05	0.0969653	0.00216294
DNM1|87721|AT	3.06617	13.4358	2.55301	70.7087	0.00216817
MRPL55|10166|ES	-3.06608	0.089192	0.0190252	0.41814	0.00216889
R3HDM4|46347|ES	-3.0658	7.32649e-06	3.81965e-09	0.014053	0.00217091
POFUT2|60873|ES	-3.06574	0.110015	0.0268312	0.451089	0.00217131
VWA5A|19211|AT	3.0651	6.88097	2.00456	23.62	0.00217594
FANCD2|63305|AT	-3.06376	0.000425491	2.96695e-06	0.0610199	0.00218572
NNT|71964|AP	-3.06307	0.15261	0.0458336	0.50814	0.00219078
UROS|13429|AT	-3.06303	5.28263e-10	6.11798e-16	0.000456134	0.00219109
NABP2|22409|RI	3.06258	12.6976	2.49674	64.5764	0.00219435
CBS|60770|AP	-3.06247	0.00240037	5.05444e-05	0.113995	0.00219516
TRAPPC6A|50411|ES	-3.06193	0.0110263	0.000615713	0.197462	0.00219913
NDRG3|59304|ES	-3.06059	0.00131804	1.8861e-05	0.0921069	0.00220903
OGDHL|11525|ES	-3.05923	2.40648e-06	6.0491e-10	0.00957358	0.00221906
IFT172|53017|AT	-3.05797	0.0646397	0.0111713	0.37402	0.00222845
IFT172|53018|AT	3.05797	15.4704	2.67365	89.5149	0.00222845
C1RL|20072|AT	-3.05796	1.56082e-05	1.29596e-08	0.0187982	0.00222847
NNT|71963|AP	3.05746	6.32241	1.93857	20.6198	0.00223224
SRSF5|28162|AD	3.05706	16.826	2.75405	102.799	0.00223517
ELK4|9561|AT	-3.05608	0.0377195	0.00460969	0.308645	0.00224249
ELK4|9560|AT	3.05606	26.511	3.23989	216.931	0.00224266
SLC20A2|83727|AP	3.05595	4.69981	1.74195	12.6802	0.00224346
ATP5S|27467|AT	3.05568	24.1275	3.13145	185.9	0.00224552
DENND1A|87514|AT	-3.05567	0.0113463	0.000641503	0.200681	0.00224559
HEXDC|44331|RI	3.05445	19.5109	2.89961	131.285	0.00225471
LARP4|21700|AT	-3.05421	5.81145e-08	1.3211e-12	0.00255642	0.00225657
DENND1A|87515|AT	3.05315	89.1317	4.99127	1591.67	0.00226456
HP|37528|AA	-3.05201	4.79818e-17	1.58954e-27	1.44838e-06	0.00227312
ZNF567|49415|AP	-3.05201	0.303111	0.140829	0.652396	0.00227316
GULP1|56499|AT	-3.05165	0.346953	0.175794	0.684759	0.00227584
ALDH16A1|50937|ES	-3.04948	0.00278263	6.33805e-05	0.122168	0.00229236
PTRH2|42793|ES	3.04903	337.238	7.99722	14221.1	0.00229582
ZNF302|48982|AA	3.049	61.7457	4.36081	874.273	0.00229602
QDPR|68856|ES	-3.04883	0.000247772	1.19107e-06	0.0515426	0.00229738
SEPSECS|68957|ES	3.04688	4.33575	1.68757	11.1395	0.00231226
ATXN7L1|81305|AP	-3.04661	0.00123032	1.65178e-05	0.0916404	0.00231439
BUD31|80622|ES	-3.04608	2.14267e-05	2.12186e-08	0.0216369	0.00231845
ACSS2|59044|ES	-3.04529	3.78596e-09	1.43827e-14	0.000996582	0.0023246
ECHDC2|319385|ES	3.04464	18.3018	2.81691	118.909	0.00232961
NEDD4L|45649|AP	3.04417	3.28638	1.52768	7.06971	0.00233322
RASGRP2|16664|AT	-3.0432	0.213611	0.0790443	0.577268	0.00234075
PGAP3|40672|ES	-3.04279	4.35853e-09	1.79456e-14	0.00105857	0.00234395
RASA4|81120|AP	3.0424	5.99104	1.8907	18.9838	0.00234703
FBLN1|62666|AT	-3.04203	0.136517	0.0378436	0.492472	0.0023499
RFXANK|48609|AA	-3.0417	0.0190484	0.00148409	0.244488	0.00235248
PEX13|53682|AT	3.03995	54.5537	4.14029	718.817	0.0023662
PEX13|53681|AT	-3.03993	0.0183307	0.00139118	0.241533	0.00236632
MRPL2|76238|ES	-3.03928	7.22115e-05	1.54139e-07	0.0338299	0.00237146
SLC7A2|82807|ME	3.03811	4.92635	1.761	13.7813	0.00238069
TDP2|75528|AD	3.03796	32.3113	3.43229	304.176	0.00238182
APOA2|8606|AA	-3.03752	1.05746e-06	1.47372e-10	0.00758774	0.00238532
GNAS|60002|AA	-3.03183	0.00013909	4.46764e-07	0.0433024	0.00243078
NUTM2F|86930|AT	3.03177	3.533	1.56236	7.98921	0.00243123
EXT2|15477|AP	3.03126	48.3698	3.93872	594.008	0.00243535
KIAA1715|56101|ES	-3.03038	0.0294552	0.0030134	0.287916	0.0024425
RIN2|58807|ES	-3.02906	0.00170715	2.76314e-05	0.105473	0.00245319
DDX11|20956|AP	3.02847	9.24043	2.19137	38.9644	0.00245793
RBL2|36416|ES	3.02831	6.14984e+10	6399.75	5.90968e+17	0.00245925
MAZ|35938|AP	3.02652	8.07924	2.08815	31.2594	0.00247384
ENOSF1|44472|ES	-3.02518	0.000579727	4.6363e-06	0.0724896	0.00248483
AKT2|49873|AT	3.02514	9.51873e+08	1450.23	624769838975361	0.00248514
CABIN1|61390|AD	3.02383	406.169	8.27587	19934.2	0.00249598
FAM229B|77293|AD	-3.02295	0.000205912	8.38721e-07	0.0505531	0.00250323
SRPR|19374|ES	-3.02263	0.00159544	2.44985e-05	0.103901	0.00250593
EXD3|88297|AT	-3.02117	0.0662264	0.0113811	0.385371	0.00251797
DGCR6|61026|AP	-3.01958	0.0168194	0.00118634	0.238457	0.00253125
CFLAR|56794|AT	-3.01897	0.0182091	0.00135156	0.245323	0.0025364
SEPP1|71907|ES	-3.01885	0.243452	0.0972855	0.609227	0.00253734
MOGS|54072|ES	-3.01746	5.46591e-05	9.31324e-08	0.0320792	0.00254901
DUSP22|75125|AP	-3.01721	2.46943e-05	2.50989e-08	0.0242962	0.0025511
BSG|46303|AP	-3.01699	4.55151e-07	3.45319e-11	0.00599916	0.00255302
CRAT|87828|ES	-3.01533	0.0544223	0.00820411	0.361012	0.00256701
CHID1|13806|AT	-3.0145	0.0964354	0.021077	0.44123	0.00257405
CHID1|13807|AT	3.01445	10.3695	2.26633	47.4454	0.00257446
NAA60|33532|ES	-3.01213	0.00163181	2.50598e-05	0.106257	0.00259423
UPB1|212778|ES	-3.01115	0.0340731	0.00377706	0.307375	0.0026026
DGCR14|61039|AD	3.0109	3.01658e+10	4547.83	2.0009e+17	0.00260477
ZKSCAN4|75726|AP	-3.01047	0.00154987	2.29636e-05	0.104605	0.00260844
BACE1|18907|AP	-3.01025	0.0134528	0.000813741	0.222402	0.00261036
PHF6|90148|AT	3.01024	1.34466e+06	137.494	1.31505e+10	0.00261038
THBS3|8031|ES	-3.00989	0.021839	0.00181044	0.26344	0.00261342
ANGPT2|82578|AT	3.00912	231.366	6.67317	8021.71	0.00262009
ANGPT2|82577|AT	-3.00912	0.00432216	0.000124662	0.149854	0.00262009
CBWD1|85692|RI	3.00763	5.44829	1.80495	16.4458	0.00263294
RNASE4|26458|AP	-3.00701	0.282087	0.123636	0.643609	0.00263828
RNASE4|26459|AP	3.00701	3.545	1.55374	8.08826	0.00263831
NTAN1|34131|ES	3.00607	106.236	5.07154	2225.4	0.00264646
CPSF7|16213|AA	-3.00573	0.0215023	0.00175849	0.262924	0.00264943
GGA1|62125|ES	-3.00498	0.000256079	1.16353e-06	0.0563601	0.00265599
CCDC144A|39439|AT	-3.00172	0.000660594	5.54016e-06	0.0787674	0.00268456
SLCO2B1|17819|AP	-2.99875	0.309067	0.143468	0.665812	0.00271094
DBNDD1|38195|AP	-2.99838	0.0544457	0.00812261	0.364949	0.0027142
PNKP|51107|AA	2.99642	36.8908	3.48332	390.699	0.0027317
C14orf2|29533|ES	2.99577	6.16411	1.87544	20.2599	0.00273748
ESR1|78166|AT	2.99533	10.6008	2.26161	49.6887	0.00274151
CHTF8|37256|AP	-2.9951	0.063439	0.0104383	0.385552	0.00274355
STOML1|31621|ES	-2.99348	0.0291595	0.00288141	0.295091	0.00275815
ATP5S|27466|AT	-2.99287	0.0437107	0.00562779	0.339498	0.00276369
SDHA|71419|ES	-2.99252	1.811e-08	1.53893e-13	0.00213118	0.0027668
DECR2|32892|ES	2.99196	14.1507	2.4942	80.2829	0.00277188
ESR1|78167|AT	-2.99114	0.0947558	0.0202311	0.443805	0.0027794
CERS5|21659|ES	-2.9911	0.000658469	5.41793e-06	0.080027	0.00277972
CHID1|13804|AP	2.99075	3.05777	1.46994	6.3608	0.00278297
FBLN1|62665|AT	2.98915	6.10805	1.86463	20.0084	0.00279751
TRPM4|50904|ES	-2.98895	0.0713545	0.0126348	0.402972	0.00279937
AFMID|43796|ES	-2.98865	0.133025	0.0354328	0.499412	0.00280209
EEF1D|85436|AP	-2.98838	0.00118584	1.42887e-05	0.0984152	0.00280462
SLC39A3|46620|AT	2.98834	18.131	2.71057	121.278	0.00280495
THRA|40841|AA	2.98709	1425.72	12.1487	167317	0.00281648
BAIAP2|44088|AT	-2.9869	0.00668578	0.000250061	0.178755	0.00281821
MTUS1|82819|AP	2.98669	11.9943	2.34918	61.2403	0.00282019
SCRIB|85500|ES	-2.98652	0.0958893	0.0205843	0.446687	0.00282171
INF2|29546|AT	-2.98568	0.0200183	0.00153601	0.260893	0.00282945
INF2|29545|AT	2.98566	49.9532	3.8329	651.028	0.00282964
ZNF7|85656|AT	-2.9853	9.29359e-08	2.24659e-12	0.00384453	0.00283302
MBD6|22634|RI	2.98504	23503.1	31.7001	1.74257e+07	0.00283545
DUS4L|81345|ES	2.9847	26.3263	3.07371	225.485	0.00283855
OXR1|84847|AP	-2.98349	0.105297	0.0239998	0.461983	0.00284977
ZFYVE28|68560|AT	2.98332	22.7798	2.92196	177.593	0.0028514
PSTK|91867|AD	-2.98286	0.00474796	0.000141187	0.159669	0.00285572
IP6K2|64752|RI	-2.9823	0.206004	0.0729383	0.581828	0.00286087
MORF4L2|89777|ES	2.98125	25.7077	3.0412	217.311	0.00287074
COPS7A|19947|ES	-2.98123	5.35542e-05	8.33205e-08	0.034422	0.00287096
SEC24C|12201|ES	-2.97659	0.000176216	5.94587e-07	0.0522246	0.00291476
NAB2|22516|ES	-2.97637	0.015262	0.000971635	0.239727	0.00291681
NR1I3|8622|AT	-2.97553	0.17457	0.0552916	0.551163	0.00292484
NR1I3|8624|AT	2.97541	5.72802	1.81423	18.0849	0.00292593
SLCO2B1|17818|AP	2.9746	3.19566	1.4863	6.87093	0.0029337
BAIAP2|44095|ES	-2.97395	0.184282	0.0604509	0.561774	0.00293991
CMC2|37721|ES	-2.9714	0.231297	0.0880586	0.607533	0.00296446
EYS|76614|AT	-2.97034	0.105812	0.0240369	0.465789	0.00297467
ANK3|11847|AT	2.96982	12.4928	2.35998	66.1318	0.0029797
ECI2|75226|AA	-2.96942	0.0302223	0.00300101	0.30436	0.00298366
CCNDBP1|30221|ES	-2.96841	5.06604e-06	1.61547e-09	0.0158869	0.00299346
TM2D1|3230|AT	-2.96811	0.000801344	7.23245e-06	0.0887877	0.00299636
TM2D1|3232|AT	2.96808	1247.84	11.2621	138261	0.00299665
TROAP|21553|AT	2.96649	20.2572	2.77537	147.856	0.0030122
CDK13|79304|AA	-2.96497	0.0771269	0.0141776	0.419573	0.00302714
AUH|86824|ES	-2.96462	6.7525e-05	1.18098e-07	0.0386086	0.00303061
PRODH2|212413|ES	-2.96349	0.00713084	0.000271189	0.187503	0.0030417
MZF1|52485|AP	-2.96142	0.0710451	0.0123436	0.408909	0.00306226
CIRBP|46441|RI	2.95645	294.568	6.79599	12767.9	0.003112
PLEKHH3|41103|AD	-2.95515	0.0364811	0.00405862	0.327912	0.00312518
NPIPB4|34757|RI	-2.95504	0.156804	0.045885	0.535853	0.00312627
RAB6A|17707|ME	2.9545	67.2065	4.1223	1095.68	0.00313174
ANK3|11846|AT	-2.95322	0.0807256	0.0151924	0.428939	0.00314481
ISCU|24244|ES	2.95298	22.1323	2.83335	172.884	0.00314723
CDK2AP2|17244|AD	-2.95056	0.0151671	0.00093871	0.24506	0.003172
DECR1|84409|ES	2.94879	4.2604	1.62583	11.1641	0.00319016
DCAF11|26837|ES	-2.94761	5.77489e-10	4.15512e-16	0.00080261	0.00320243
APOC1|50365|ES	2.9475	8.8203	2.07385	37.5137	0.00320354
SLC43A1|15844|AP	2.94676	10.0591	2.16636	46.7075	0.00321125
SLC43A1|15846|AP	-2.9467	0.0994158	0.0214103	0.461623	0.0032119
CD302|55705|ES	-2.94322	2.89378e-07	1.28024e-11	0.00654096	0.00324819
STAP2|46791|AA	2.94315	29.283	3.08984	277.521	0.00324892
MAP4|64551|AA	2.94255	2568.97	13.7593	479647	0.00325524
MRPL23|13895|RI	-2.94183	0.0200141	0.00147781	0.271052	0.00326276
CSDE1|4333|ES	2.94083	102.482	4.68402	2242.21	0.00327334
ACSM2A|99284|RI	2.94036	1.60517e+55	2.55312e+18	1.00918e+92	0.00327827
STK16|57671|AA	2.9389	353.987	7.06413	17738.5	0.00329377
DCAF11|26843|RI	2.93546	268.102	6.4115	11210.9	0.00333053
LMBR1L|21525|ES	-2.93499	0.101531	0.0220402	0.467719	0.00333557
DLD|81377|AT	2.93421	428.85	7.48174	24581.5	0.00334402
DLD|81376|AT	-2.93397	0.00233281	4.06965e-05	0.133721	0.00334657
LRSAM1|87634|AP	-2.93354	0.0249227	0.00211507	0.293674	0.0033512
EFCAB11|28797|AT	2.93351	27.0515	2.98747	244.951	0.0033515
CLU|83171|RI	2.93335	5.8482	1.7969	19.0336	0.00335328
SMIM14|69072|ES	-2.9333	3.18178e-12	6.61317e-20	0.000153084	0.00335383
TMEM25|19014|ES	-2.93286	0.0746184	0.0131702	0.422765	0.0033586
PLP2|89094|AT	2.93251	975470176260831	93557.2	1.01707e+25	0.00336231
FOXRED1|19375|ES	-2.93015	7.2248e-06	2.62978e-09	0.0198487	0.00338797
FAM136A|53891|ES	-2.92945	0.0287586	0.0026767	0.308984	0.00339559
ZNF207|40205|ES	-2.9282	0.113103	0.0262981	0.486433	0.00340936
CX3CL1|36540|AP	-2.92621	0.10379	0.0227604	0.473294	0.0034312
SLC29A2|17025|AA	-2.92614	0.0120435	0.000624045	0.232427	0.00343196
CX3CL1|36541|AP	2.92608	9.63412	2.11266	43.9335	0.00343266
ZNF76|75902|ES	-2.92598	0.0134716	0.000752337	0.241227	0.00343376
SLC38A4|21332|ES	-2.92418	0.0943081	0.0193745	0.459059	0.00345363
WWOX|37680|ES	-2.92367	7.25322e-09	2.53523e-14	0.00207512	0.00345926
TMEM126B|18121|ES	-2.92362	0.00164955	2.24861e-05	0.121009	0.0034599
NCOA4|11537|AP	-2.92191	0.0645622	0.0102739	0.405717	0.00347893
CCDC61|50538|ES	-2.92	4.31526e-06	1.08122e-09	0.0172227	0.00350032
MBD1|45520|ES	-2.91976	0.0527991	0.00733089	0.380274	0.00350301
PPP6R3|17323|ES	-2.91973	0.0157351	0.000969301	0.255434	0.00350332
RCE1|17132|ES	-2.91708	0.00479041	0.000132384	0.173345	0.00353321
GALNT11|82404|AT	-2.91631	6.23224e-12	1.83591e-19	0.000211561	0.00354203
SAA1|157222|ES	-2.91603	3.70851e-07	1.76536e-11	0.0077905	0.00354519
BICD1|21019|AT	-2.91082	0.355032	0.176785	0.713	0.00360483
VEZT|23781|ES	-2.9102	0.00464563	0.000124694	0.173079	0.00361194
CTNND1|15999|ES	2.90969	3.8222	1.54906	9.43102	0.00361788
MZF1|52484|AP	2.90903	13.3892	2.33133	76.897	0.00362549
STRIP2|81747|AT	2.90855	27.5742	2.94986	257.753	0.0036311
STRIP2|81748|AT	-2.90855	0.0362658	0.00387968	0.338999	0.0036311
HPX|235159|ES	-2.90819	0.22581	0.0828325	0.615582	0.00363532
COA6|10335|AP	2.90572	106.895	4.57493	2497.63	0.00366413
COA6|10336|AP	-2.90536	0.00936118	0.000400669	0.218713	0.00366827
EBPL|25906|ES	-2.90494	3.11075e-09	5.66355e-15	0.0017086	0.00367329
DTNA|45132|ES	-2.9049	0.0223026	0.00171385	0.290226	0.00367374
ZBED1|88404|AP	-2.90484	0.098675	0.0206812	0.470804	0.00367443
MLST8|33211|AP	2.90322	10.2301	2.12868	49.1641	0.00369342
GGT1|61456|AD	2.90296	10.7761	2.16464	53.6461	0.00369649
AP1B1|61604|AA	-2.90225	3.61179e-05	3.61192e-08	0.0361165	0.00370492
TMEM106B|78806|ES	2.90207	11.2407	2.19341	57.6054	0.0037071
SLC29A2|17026|ES	-2.90035	0.000477312	2.71919e-06	0.0837846	0.0037275
DYRK1B|49846|AA	2.89986	7.88413	1.95278	31.8314	0.00373335
CD47|66014|ES	-2.89952	0.136271	0.0354237	0.524219	0.00373733
FBLN7|54982|ES	-2.89803	0.0736106	0.0126079	0.429774	0.00375519
TMEM39B|1543|AT	-2.89698	0.00167173	2.21049e-05	0.126428	0.0037677
TMEM39B|1545|AT	2.8969	597.998	7.90794	45220.7	0.00376864
CUL4A|26368|AD	-2.89678	8.76591e-08	1.47191e-12	0.00522051	0.00377018
CDK5RAP2|87382|ES	-2.89584	0.0637918	0.00990387	0.410889	0.00378145
MGRN1|33783|ES	-2.89486	0.000159612	4.289e-07	0.0593984	0.00379322
ACBD4|41941|AT	-2.89395	0.035214	0.0036514	0.339602	0.00380428
IRAK1|90546|ES	-2.89333	0.0376693	0.00408649	0.347235	0.00381179
KIFC3|36615|ES	-2.89299	0.211722	0.0739574	0.606108	0.00381589
TMEM161B|72736|RI	-2.8928	0.071887	0.012078	0.427864	0.00381822
FAM173A|32963|RI	2.89215	58.416	3.71008	919.774	0.0038261
LYRM5|20817|AD	-2.89165	0.00233283	3.8356e-05	0.141884	0.00383222
LSR|49086|ES	2.8915	27.0772	2.89422	253.324	0.00383411
ACBD4|41942|AT	2.89133	28.3161	2.93585	273.107	0.00383617
NIPA2|29681|ES	-2.89088	0.000119309	2.61051e-07	0.054528	0.00384168
D2HGDH|58415|RI	2.8905	17.4888	2.51236	121.741	0.00384623
PCYT1A|68231|AT	-2.88982	0.0859326	0.0162656	0.453988	0.00385462
PCYT1A|68230|AT	2.88974	11.6365	2.20257	61.4771	0.0038556
AFMID|101480|ES	-2.88912	0.0243731	0.00196154	0.302847	0.00386327
DPP9|99840|ME	2.88669	7.23459	1.88757	27.7285	0.00389312
ACTR3B|82417|ES	-2.8831	9.30368e-05	1.69082e-07	0.0511933	0.00393788
RFXANK|48608|ES	-2.88231	0.0145597	0.000820533	0.258348	0.00394776
PRRG1|88778|AT	-2.88163	0.0451371	0.00548787	0.371248	0.00395625
PRRG1|88777|AT	2.88158	22.1534	2.69346	182.209	0.00395692
ACBD4|41944|ES	-2.87957	9.57531e-05	1.76096e-07	0.0520663	0.00398213
PTRH2|42791|RI	-2.87909	0.0603966	0.00893669	0.408177	0.00398827
PHF6|90146|AT	-2.87877	8.58506e-07	6.3626e-11	0.0115838	0.00399226
BTF3L4|2997|ES	-2.87827	0.00229796	3.66898e-05	0.143926	0.00399859
INO80E|36004|ES	-2.87797	0.330624	0.155593	0.702553	0.00400249
MRPL55|10153|ES	-2.87761	0.21937	0.0780635	0.616464	0.00400706
SERBP1|3355|AA	-2.877	0.00102518	9.42756e-06	0.11148	0.00401472
MLST8|33212|AP	-2.87673	0.0995306	0.0206655	0.479365	0.00401823
IKBKG|90654|ES	-2.8762	0.000226848	7.45387e-07	0.0690379	0.0040249
RANBP1|61138|RI	-2.87605	0.000460109	2.44723e-06	0.0865062	0.00402686
TMEM9|9349|AP	2.87568	310.598	6.21728	15516.6	0.00403163
C5orf45|74942|AT	-2.87475	0.000120929	2.5802e-07	0.0566774	0.00404353
STRA13|44265|ES	-2.87418	0.091227	0.0178241	0.466915	0.00405081
F10|26353|AD	-2.87207	0.00277428	4.99228e-05	0.15417	0.00407792
ANAPC11|44216|ES	2.87186	14.4996	2.33757	89.9393	0.00408059
MTHFD1L|78150|AT	-2.87083	0.0778689	0.0136295	0.444887	0.00409401
ARFRP1|60154|RI	2.8707	106.056	4.39141	2561.34	0.00409569
TRNT1|62975|AT	-2.86935	0.00980822	0.000416589	0.230926	0.00411315
ZNF283|50248|AT	2.86909	149.257	4.88488	4560.51	0.00411651
B3GNTL1|44428|AT	-2.8686	0.103902	0.0221174	0.488104	0.00412287
NBR1|41691|AP	2.86622	6.96034	1.84683	26.2321	0.00415404
INO80C|45175|AA	-2.8662	0.0294371	0.00264178	0.328015	0.0041543
FBXO44|657|ES	-2.86573	0.0997748	0.0206262	0.482639	0.0041605
PSME2|26864|AA	2.86557	230.583	5.58115	9526.46	0.00416261
PPP2R4|87834|AP	2.86434	50.7176	3.45445	744.626	0.00417885
PTPN6|20030|AA	-2.86432	0.00191283	2.64004e-05	0.138593	0.00417911
LEF1|70290|AT	-2.86365	3.75534e-09	6.42818e-15	0.00219387	0.00418797
BICD1|21020|AT	2.86169	2.76902	1.37841	5.56256	0.00421394
DEPDC7|14869|AP	2.86162	1.56176e+15	61277	3.98042e+25	0.0042148
SLC25A35|39151|AT	-2.86147	0.0626078	0.00938382	0.417712	0.00421678
SLC25A35|39149|AT	2.86146	15.9725	2.39398	106.568	0.0042169
MTMR10|29787|AT	2.86019	3.06193e+09	967.499	9.69037e+15	0.0042339
ITGAV|56488|ES	-2.85949	0.168888	0.0499088	0.571506	0.00424319
GCDH|47884|ME	-2.85911	0.00271892	4.73847e-05	0.156011	0.00424828
AFMID|101488|ES	-2.85703	0.00178978	2.33441e-05	0.137221	0.00427629
ZFP41|85399|AT	-2.85588	0.0383823	0.00409669	0.359608	0.00429179
KDM5C|89195|ES	-2.85523	0.0130849	0.000666857	0.256749	0.00430061
CHCHD3|81833|AT	2.85407	9.73734	2.0401	46.476	0.00431633
ABCD4|28378|ES	-2.85406	0.00266841	4.55814e-05	0.156213	0.00431641
ACIN1|26705|AD	2.85288	5.09407	1.66457	15.5893	0.0043325
LRBA|70814|AD	-2.85232	0.0390051	0.00419773	0.362434	0.00434016
TAF6|80897|ES	-2.85123	0.00198969	2.76656e-05	0.143096	0.00435508
ACSL1|71316|AP	-2.85105	0.152259	0.0417491	0.55529	0.00435756
ANKRD30B|44760|AT	-2.85057	0.0475293	0.00585168	0.386049	0.00436411
ZNF414|47241|AT	2.84992	4.68047	1.61925	13.5289	0.00437296
PRELID2|73894|AT	-2.84967	8.94648e-05	1.4698e-07	0.054456	0.0043764
PON3|80530|ES	-2.84956	9.35958e-11	1.18402e-17	0.000739864	0.00437796
NCALD|84756|AA	-2.84956	1.06869e-05	4.07036e-09	0.028059	0.00437798
GCKR|95457|ES	-2.8493	0.0080196	0.000290048	0.221735	0.00438156
CP|67213|AT	-2.84894	0.0349113	0.00347199	0.351036	0.00438657
CP|67214|AT	2.84855	28.6339	2.84749	287.938	0.00439196
NBPF12|7361|ES	2.84812	5.10897	1.66298	15.6957	0.00439784
C7orf49|81878|AD	-2.84691	0.114595	0.0257897	0.509197	0.00441458
FAM71D|28041|AT	-2.84602	0.0713054	0.0115692	0.439482	0.00442694
AK2|1651|AT	-2.84331	0.0592494	0.00844628	0.415625	0.00446471
OCIAD1|69244|ES	2.84162	3.98756	1.53596	10.3523	0.00448846
NUTM2F|86931|AT	-2.84072	0.29589	0.127713	0.685529	0.00450118
PPCS|2075|AD	2.84019	22.0717	2.60903	186.722	0.00450869
C1orf86|250|ES	-2.83899	0.0280686	0.00238183	0.330773	0.00452572
MTHFD1L|78151|AT	2.83896	12.5232	2.18712	71.706	0.00452611
CHCHD3|81834|AT	-2.83849	0.104593	0.0220027	0.4972	0.0045327
DDX19B|37351|ES	-2.83846	0.0019739	2.67755e-05	0.145517	0.00453324
ROGDI|33859|ES	-2.83558	0.00207026	2.88967e-05	0.14832	0.00457428
CDK10|38128|AD	-2.83547	0.0634331	0.00942843	0.426769	0.00457588
NR2F2|32592|AP	-2.83271	0.0060507	0.000176615	0.207293	0.00461554
COL18A1|60876|AD	2.83256	4.46683	1.58576	12.5823	0.00461773
EXT2|15476|AP	-2.83227	0.0292004	0.00253174	0.33679	0.00462195
WBSCR27|80036|ES	-2.83163	0.0912515	0.0174	0.478552	0.00463118
GPR56|36581|ES	-2.83142	0.0341042	0.00328996	0.353529	0.00463412
HYI|2183|AD	-2.83109	0.0113628	0.000512037	0.252157	0.0046389
SLC37A4|19077|ES	2.83014	7.70794	1.87372	31.7082	0.00465271
EIF1AD|16977|ES	2.82988	5.16857	1.65689	16.1231	0.00465654
USP25|60224|ES	-2.82933	7.33085e-18	9.89321e-30	5.43215e-06	0.0046645
AURKAIP1|149|AD	2.82933	957.887	8.24267	111317	0.00466452
CHTF8|37257|AP	2.82707	14.98	2.29376	97.831	0.0046976
DDX11|20957|AP	-2.8252	0.123409	0.0289053	0.52689	0.00472515
B4GALT4|66286|AD	2.825	171.725	4.83416	6100.21	0.0047281
TRMT1|47919|ES	-2.82443	7.46818e-09	1.71306e-14	0.00325579	0.00473649
ALDH6A1|28366|AP	-2.82381	0.332698	0.154994	0.714147	0.00474559
ALDH6A1|28367|AP	2.8238	3.00571	1.40026	6.45186	0.00474586
MARK2|16544|ES	-2.82316	0.151386	0.0408192	0.561444	0.00475524
ROMO1|59225|RI	2.82305	162.21	4.73897	5552.29	0.0047569
USP39|54316|RI	-2.82123	0.00308107	5.54695e-05	0.171139	0.00478397
SLC38A1|21323|AT	-2.81983	0.158332	0.0439762	0.570059	0.00480486
CEP57L1|77160|AT	2.81982	58.0899	3.4509	977.842	0.00480506
CEP57L1|77161|AT	-2.8198	0.0172149	0.00102266	0.289788	0.00480543
SLC38A1|21322|AT	2.81977	6.31546	1.75412	22.7378	0.00480577
CYGB|43589|AP	-2.81936	0.345217	0.164809	0.723105	0.00481198
SMIM19|83740|AD	2.81729	18.7754	2.44097	144.416	0.00484314
ENTHD2|44111|ES	-2.81685	0.0179832	0.001098	0.294531	0.00484976
FAM133B|80445|AA	-2.81673	0.0561223	0.0075639	0.416414	0.0048516
BLOC1S6|30440|ES	2.8164	4.68539	1.59943	13.7254	0.00485657
ARPC4-TTLL3|63192|AT	-2.81411	0.041045	0.00444046	0.379396	0.00489124
CYP3A4|80716|ES	-2.81325	4.95054e-38	5.06318e-64	4.8404e-12	0.00490428
MAST1|47878|AT	2.81315	3.9317	1.5147	10.2055	0.0049059
RASGRP2|16667|AT	2.812	4.07094	1.53016	10.8306	0.00492343
ZGPAT|60164|AD	-2.81191	0.0219715	0.00153496	0.314501	0.00492488
DNASE1L1|90581|ES	-2.81071	0.163461	0.0462289	0.577985	0.00494326
TACC1|83437|AP	-2.81022	0.308477	0.135827	0.700584	0.00495077
CLDN5|61068|AP	-2.80982	0.000142425	2.95501e-07	0.0686457	0.00495687
INPP1|56563|ES	2.80938	11.0445	2.06726	59.0056	0.00496368
FXN|86525|AP	-2.80937	0.0224774	0.00159162	0.317434	0.00496383
OXR1|84842|AP	2.809	4.449	1.57015	12.6062	0.00496963
GSDMD|85420|AP	2.80777	10.7103	2.04621	56.0602	0.00498851
USP3|31064|ES	2.80741	6.77016	1.78125	25.732	0.00499424
IRF5|81731|ES	-2.80683	7.56839e-06	2.00951e-09	0.0285047	0.00500321
CREB3L4|7774|AD	2.80653	12.8498	2.16018	76.4365	0.00500778
FKTN|87134|ES	-2.8065	0.0947034	0.0182597	0.491175	0.00500827
TSC22D3|89837|AP	2.80612	391.16	6.04923	25293.5	0.00501414
FBXO7|61931|AP	-2.80535	0.171552	0.0500618	0.587878	0.0050262
ZBP1|59940|AT	2.80523	7.27085	1.81807	29.0777	0.00502812
ERBB2IP|72258|RI	-2.80499	0.0147503	0.00077493	0.280761	0.00503185
COPE|48519|ES	-2.80418	0.281501	0.116064	0.682751	0.00504444
ANKDD1A|31138|AT	-2.80208	0.108004	0.0227699	0.512291	0.0050774
GLYCTK|65203|ES	-2.80208	5.93177e-09	1.04421e-14	0.0033696	0.00507746
ANKDD1A|31137|AT	2.80202	9.25854	1.95193	43.9159	0.00507835
AIG1|77974|ES	-2.80169	6.08746e-06	1.36714e-09	0.0271056	0.00508354
GPR137|16618|AP	2.80125	11.8528	2.10134	66.8566	0.00509045
HDAC8|89464|AT	-2.80097	0.040768	0.0043441	0.382595	0.00509485
DNAJC25|87224|AT	2.80048	32.069	2.83157	363.199	0.00510261
DNAJC25|87223|AT	-2.80035	0.0311879	0.00275378	0.353219	0.0051047
GRAMD1C|66220|AP	2.79982	2.58326	1.32934	5.01997	0.00511319
SEC22C|64289|AT	2.79935	210.561	4.97353	8914.33	0.00512057
MRPL22|74297|ES	-2.79931	1.99994e-05	1.02561e-08	0.0389989	0.00512115
SEC22C|64290|AT	-2.79915	0.00475086	0.000112214	0.20114	0.0051238
TNFSF13|38970|AP	2.799	6.88317	1.78294	26.5729	0.00512615
PPAPDC1B|83387|AT	2.79798	9.23754	1.94622	43.8451	0.00514235
POP4|48847|ES	-2.79447	1.09098e-10	1.12359e-17	0.00105931	0.00519854
PITPNC1|43114|ES	-2.79323	4.67869e-05	4.28469e-08	0.0510891	0.00521847
ATG16L2|17665|ES	-2.79275	0.0220917	0.00152125	0.320817	0.00522623
ADH4|70039|ES	2.79241	6.55965	1.75195	24.5606	0.00523165
ENTPD8|98271|ES	-2.79193	0.114871	0.025146	0.524751	0.00523951
SLC19A1|60878|AP	2.79178	2.93451	1.37817	6.24839	0.00524187
SARDH|88075|AP	-2.79159	0.294962	0.125167	0.695091	0.00524502
DNASE1L3|65424|RI	2.79154	5.2874	1.64228	17.0231	0.00524585
MXI1|13081|AP	2.79154	26.1132	2.64283	258.018	0.00524586
TMEM25|19012|AA	-2.79092	0.054984	0.00717048	0.421623	0.0052559
TGFBR1|87053|ES	-2.79012	0.161074	0.0446671	0.58085	0.00526891
ZBP1|59941|AT	-2.78924	0.114796	0.0250812	0.525418	0.00528325
ATP6V1G2-DDX39B|75749|AA	2.78846	8.36305	1.87953	37.2119	0.005296
TBC1D1|69013|AT	2.78845	20.55	2.45502	172.016	0.00529607
TBC1D1|69014|AT	-2.78845	0.0486625	0.00581353	0.407333	0.00529617
EPS8|20586|ES	-2.78838	0.0274276	0.0021897	0.34355	0.00529716
MCF2L|26314|AP	2.78771	4.52892	1.56597	13.098	0.00530813
FBXO3|14929|RI	2.78734	6.57343	1.74884	24.7079	0.0053142
TMEM5|22853|AD	-2.78627	0.143391	0.0365752	0.562154	0.00533187
GMPPA|95769|AD	2.78585	75.2131	3.59948	1571.62	0.00533882
RNPS1|33261|ES	2.78519	14.8334	2.22346	98.9587	0.00534961
HOMER2|32244|AA	2.78417	146.974	4.38103	4930.68	0.00536646
TRAPPC3|1754|AD	2.7839	26.3918	2.63453	264.384	0.00537103
PGM3|76864|RI	-2.78259	0.00348799	6.48111e-05	0.187716	0.00539264
FXN|86526|AP	2.78058	42.4635	3.02319	596.439	0.00542624
UGGT2|26129|AT	2.78024	8.07703	1.85213	35.2233	0.00543194
CHRD|67964|RI	2.7794	10.5328	2.00204	55.4133	0.00544587
TMEM256-PLSCR3|38937|ES	-2.77916	0.049121	0.00586548	0.411369	0.00544989
ZKSCAN1|80869|ES	-2.77898	0.0149744	0.00077349	0.289897	0.00545302
WDR13|89001|RI	2.77873	9.45005	1.93828	46.0735	0.00545719
HPX|235164|ES	-2.77698	0.147485	0.0381995	0.569425	0.00548663
CSNK1D|44308|ES	-2.77668	0.00132128	1.22688e-05	0.142294	0.00549175
ZNF451|76581|AT	2.77648	4870.62	12.1465	1.95307e+06	0.00549518
AK2|1650|AT	2.77609	15.7321	2.2482	110.088	0.00550173
JMJD8|32952|ES	-2.77579	2.81002e-05	1.71822e-08	0.0459556	0.00550675
PIGL|39425|AT	-2.77577	0.0356531	0.00338638	0.375369	0.00550715
ZNF322|75673|AP	-2.77417	0.0261733	0.00199558	0.343279	0.0055342
RELA|16897|RI	-2.77406	2.95217e-08	1.41268e-13	0.00616932	0.00553619
DCAF11|26830|AP	-2.77402	0.273132	0.10918	0.683281	0.00553686
TFR2|80979|ES	2.77306	5.31752	1.63225	17.3233	0.00555319
TMPRSS3|60708|AT	2.77305	5.26741	1.62772	17.0457	0.00555334
RELA|16903|ES	-2.77251	0.00206849	2.61829e-05	0.163414	0.00556251
SNX5|58744|AT	-2.77212	0.00398923	8.02877e-05	0.198211	0.00556933
SNX5|58745|AT	2.77212	250.675	5.04512	12455.2	0.00556933
ATP5J|60266|AD	-2.77062	0.005022	0.000118701	0.212471	0.00559501
RHBDD2|80128|ES	2.77011	11.8023	2.05829	67.6742	0.00560372
TXNL4A|46282|ES	-2.76968	0.259313	0.0997743	0.673955	0.00561105
ALDH9A1|8804|AP	-2.76955	3.14094e-05	2.04364e-08	0.0482744	0.00561341
MYL5|68388|ES	-2.76912	0.123179	0.0279786	0.54231	0.00562076
TANK|55744|ES	2.76674	3.72204	1.46703	9.44329	0.00566195
NEDD4L|45651|AP	-2.76664	0.335093	0.154447	0.727029	0.00566374
EIF3K|49685|AD	-2.76649	2.01753e-10	2.7297e-17	0.00149117	0.00566634
MARK3|29447|ES	2.76591	6.76858	1.7458	26.2422	0.00567637
MAN2A2|32507|AP	-2.76497	0.0686025	0.0102677	0.45836	0.00569283
PISD|61883|AD	-2.76345	0.0280764	0.00222758	0.353873	0.00571937
EIF2AK2|53218|AA	2.76341	3.26746	1.41092	7.56689	0.00572013
CAPRIN1|14940|AP	2.76236	7.67852	1.8078	32.614	0.00573847
CES1|655795|AA	-2.76164	0.186747	0.0567616	0.614402	0.00575118
MPI|31775|AT	-2.76129	0.00841999	0.000283596	0.24999	0.00575727
CD4|19972|ES	-2.76075	0.0307602	0.00259749	0.364272	0.00576693
ADAMTSL4|7486|AT	2.75925	27.0533	2.59944	281.554	0.00579338
ADAMTSL4|7487|AT	-2.75912	0.0369679	0.00355194	0.384753	0.00579574
SNRPA1|32758|ES	2.75873	148.713	4.25585	5196.5	0.00580257
INTS6|25949|RI	-2.75868	0.0171249	0.000952074	0.308025	0.00580357
LSR|49085|ES	2.75831	7.62381	1.80024	32.2859	0.00581003
PIK3R1|72294|AP	-2.75728	0.255562	0.0969005	0.674011	0.0058284
SENP5|68262|ES	-2.75583	0.146619	0.0374267	0.574382	0.00585431
KBTBD4|15772|AP	-2.75507	0.0826331	0.0140222	0.486961	0.00586798
SLC10A3|90619|RI	2.75495	6.01844	1.67854	21.5792	0.00587012
ALKBH4|81095|AA	2.75485	388.154	5.58513	26975.8	0.0058719
TMEM205|47668|AA	2.75466	45.3173	3.00481	683.455	0.00587533
FBXO7|61930|AP	2.75417	5.65223	1.64784	19.3877	0.0058841
ATP5D|46401|RI	2.75339	9.15011	1.89255	44.2389	0.00589814
AFMID|99319|ES	2.75303	3.56944	1.44274	8.83105	0.00590467
ASCC2|61686|ES	2.75283	10.9627	1.99304	60.3003	0.00590825
LIPC|30894|AT	-2.75267	4.37934e-06	6.69825e-10	0.0286322	0.00591123
DCAF6|8888|ES	-2.75202	2.98812e-09	2.53666e-15	0.00351991	0.0059228
FXR1|67748|ES	-2.75194	0.00207595	2.5498e-05	0.169016	0.00592439
CYGB|43591|AP	2.75175	2.80898	1.34606	5.86182	0.00592769
MYL6|22378|ES	-2.75115	0.18639	0.0563195	0.616857	0.00593858
SEC11A|32321|ES	2.75049	1527.87	8.22513	283810	0.00595071
BAX|50836|RI	2.75043	15.594	2.20218	110.423	0.0059517
RAD51B|28110|AT	2.75017	3.72848	1.45955	9.52459	0.00595646
SMIM19|83739|AD	2.75005	13.4109	2.10823	85.3094	0.00595853
PHYHD1|87801|ES	-2.74996	0.00446879	9.44985e-05	0.211327	0.00596019
GPR137|16623|ES	-2.74918	0.00244116	3.35078e-05	0.177847	0.00597442
TFG|65836|AD	-2.74882	0.0354599	0.00327846	0.383535	0.00598107
RBM39|59239|ES	-2.74754	0.00211253	2.60882e-05	0.171065	0.00600441
GNB2L1|264680|ES	-2.74749	0.0176899	0.00099475	0.314585	0.00600534
C6orf1|75778|AD	2.7473	9.84421	1.92589	50.3189	0.00600885
SERPINA1|29125|ES	2.74556	4.47282	1.53516	13.0319	0.00604071
ST3GAL3|2273|ES	2.74359	41.078	2.88989	583.898	0.00607708
CHEK2|61529|ES	2.7428	8.60257	1.84823	40.0405	0.00609176
HNRNPAB|74844|ES	-2.74167	0.000678423	3.68473e-06	0.12491	0.00611277
PSMB5|26695|AD	-2.74128	9.9074e-08	9.73209e-13	0.0100859	0.00611999
PMS1|56543|AT	-2.7412	0.0118301	0.000495651	0.282361	0.00612144
PMS1|56544|AT	2.74108	84.5089	3.54083	2016.97	0.00612368
RPL21|25526|AD	-2.73948	0.0581425	0.00759535	0.445081	0.00615371
CD151|13783|ES	-2.7393	0.000197856	4.42988e-07	0.0883707	0.00615708
RBM41|89818|ES	-2.73925	0.153005	0.0399352	0.586216	0.00615791
MRPL55|10169|ES	-2.73514	0.021409	0.00136247	0.336409	0.00623535
RPS6KA3|88669|AP	-2.73459	0.331189	0.150003	0.731227	0.00624581
SNX5|58751|RI	-2.73443	0.199054	0.0625882	0.633067	0.00624888
LRRC23|19997|AP	2.73328	4.63046	1.54284	13.8972	0.00627072
DCAF11|26831|AP	2.73311	3.59623	1.43628	9.00442	0.00627403
LAMA5|60060|AT	-2.73257	0.00177944	1.89678e-05	0.166935	0.0062843
TMPRSS3|60707|AT	-2.73247	0.19399	0.0598291	0.628992	0.00628612
FKBP9|79200|AP	-2.73242	0.0370418	0.0034835	0.393883	0.00628702
MICALL2|78573|ES	-2.73169	0.00215669	2.63511e-05	0.176512	0.00630112
BSDC1|1603|AA	2.73148	59.35	3.16891	1111.56	0.00630502
ZSCAN2|32290|AT	2.7314	21.9802	2.39349	201.852	0.00630668
WIBG|22293|ES	2.73118	19.3851	2.30967	162.7	0.00631074
CNTLN|85938|AT	-2.73114	0.0446382	0.00479387	0.415649	0.00631162
LRRC23|19994|AP	-2.73099	0.21612	0.0719814	0.648885	0.00631443
SH2D4A|82872|ES	2.72997	688.53	6.3162	75056.7	0.00633398
TXNL4A|46285|ES	-2.72988	0.126436	0.0286445	0.558082	0.00633575
GUCD1|61407|AP	-2.72909	0.169776	0.0475107	0.60668	0.00635094
NIN|27495|ES	2.72883	3.17428	1.38466	7.27693	0.00635592
TNFSF13|38969|AP	-2.72816	0.153034	0.0397304	0.589459	0.00636896
COA5|54639|AT	2.72716	436.586	5.52964	34470.1	0.00638818
COA5|54638|AT	-2.72709	0.00229102	2.90186e-05	0.180877	0.00638964
ZBED1|88405|AP	2.72427	9.35174	1.87235	46.7086	0.00644442
FBXO22|31899|AT	2.72409	421142	37.8168	4.69e+09	0.00644797
CCDC28B|1560|AT	-2.72403	0.0022586	2.81776e-05	0.181041	0.00644906
HDGF|8323|AD	-2.72275	0.207839	0.0670802	0.643959	0.00647402
DNAJA3|33720|ES	2.72246	40.4013	2.81782	579.265	0.00647976
THOP1|46624|AP	2.72101	15.7863	2.16347	115.189	0.0065082
CHRD|67954|AP	-2.72074	0.100598	0.0192343	0.526143	0.00651361
UNC13D|43512|RI	-2.72023	0.000301295	8.75097e-07	0.103735	0.00652364
COA6|10337|RI	2.71943	4.52152	1.52407	13.4142	0.00653946
ITGB4|43489|ES	-2.71935	0.313396	0.135801	0.72324	0.00654098
NLRP1|38719|AT	-2.719	0.0476857	0.00531759	0.427622	0.00654805
TRPT1|16577|ES	-2.7165	0.00652218	0.000172771	0.246215	0.00659757
MAZ|35937|AP	-2.71552	0.135157	0.0318793	0.573016	0.0066171
PACRGL|68892|ES	-2.71441	0.0853813	0.0144458	0.504641	0.00663945
GAMT|46473|AT	-2.71432	2.16392e-06	1.75718e-10	0.0266482	0.00664121
NDUFC1|70617|AP	-2.7138	0.256975	0.0963165	0.685614	0.00665158
NDUFC1|70618|AP	2.7138	3.89144	1.45855	10.3824	0.00665158
MATR3|73579|AP	-2.71294	0.10153	0.0194497	0.530005	0.00666888
MYL9|59288|ES	-2.71147	1.92695e-05	7.52612e-09	0.0493365	0.00669864
FADS2|16295|AT	-2.71043	6.76098e-05	6.52535e-08	0.0700511	0.0067197
AFMID|99316|ES	-2.70913	0.202642	0.0638515	0.643113	0.00674598
EML2|50497|ES	-2.70885	7.89375e-06	1.60418e-09	0.0388431	0.00675177
QDPR|68855|ES	2.70861	93.6909	3.50726	2502.8	0.00675654
LETMD1|21790|ES	-2.70857	5.82806e-08	3.39274e-13	0.0100115	0.0067573
PAICS|69358|AP	-2.70847	0.00285517	4.11547e-05	0.198082	0.00675942
PDCD6IP|63889|ES	-2.70821	0.00220739	2.64006e-05	0.184562	0.00676466
UNK|43509|AT	2.7081	8.73593	1.81989	41.9347	0.00676697
IRF3|50997|AD	-2.70677	0.234733	0.0821879	0.670407	0.00679407
CCDC28B|1561|AT	2.70642	418.253	5.28465	33102.6	0.00680133
SAR1B|73418|ES	2.70463	12.7183	2.01411	80.3105	0.00683801
RBM4|17088|AP	-2.70401	0.0002731	7.13242e-07	0.104569	0.00685084
TTI2|83332|ES	-2.70368	0.0227654	0.00146699	0.353285	0.00685755
DMD|88774|ES	-2.70326	0.0314487	0.00256042	0.386273	0.0068662
IFNAR1|60400|ES	-2.70293	1.4093e-05	4.27977e-09	0.0464071	0.00687311
LDB1|12935|AP	-2.70277	0.207927	0.0665706	0.649442	0.00687638
MTCH1|76000|AD	2.70208	19.2666	2.25354	164.719	0.00689081
NTPCR|10316|AT	2.70137	57.2669	3.03716	1079.79	0.00690539
NTPCR|10317|AT	-2.70131	0.0174634	0.000926167	0.329284	0.00690667
INO80E|36015|ES	-2.70055	0.192414	0.0581783	0.636375	0.00692258
SNX19|19509|AA	-2.70053	0.017046	0.000887535	0.327386	0.00692298
UXS1|54859|ES	-2.69981	0.00222558	2.6411e-05	0.187544	0.00693788
C9orf116|88110|AP	-2.69974	0.138627	0.0330251	0.581904	0.00693938
IL32|33378|RI	2.69816	34.3429	2.63145	448.208	0.00697229
GGA3|43400|ES	-2.6979	0.0304653	0.00241172	0.384845	0.00697776
WDR54|54055|ES	-2.6969	0.0713268	0.0104678	0.486014	0.00699892
ARRB2|38571|ES	-2.69685	0.0219361	0.0013664	0.35216	0.00699994
SPOP|42307|ES	-2.69672	0.0417758	0.00415548	0.419981	0.00700255
PEX2|84243|ES	-2.69342	0.0050648	0.000108195	0.237092	0.00707223
MRPS24|79352|RI	2.69122	2019.92	7.90904	515873	0.00711909
CEP63|66876|AP	-2.69106	0.139048	0.0330455	0.585086	0.00712264
SRSF2|43667|AD	-2.68963	0.01107	0.000415806	0.294714	0.0071532
STRA13|44264|AD	2.68877	46.9387	2.83842	776.221	0.00717161
SRRM1|1128|ES	-2.68868	0.0968672	0.0176658	0.531156	0.00717346
NGFRAP1|89733|ES	-2.68854	5.2836e-05	4.02637e-08	0.0693341	0.00717659
ST3GAL6|65789|AP	-2.68845	0.135111	0.0314005	0.581358	0.0071784
KLC1|29467|AT	-2.6882	0.077266	0.0119459	0.499753	0.0071839
MRPL9|7650|ES	-2.68709	0.000525793	2.13293e-06	0.129614	0.00720776
TMUB2|41799|ES	-2.6869	0.0762088	0.0116542	0.498343	0.00721186
ANAPC11|44212|AD	2.68596	125.933	3.69531	4291.72	0.00723228
MAST1|47879|AT	-2.68505	0.268784	0.103014	0.701314	0.00725184
NARS2|18025|AP	-2.68381	0.000306179	8.31214e-07	0.112782	0.00727886
DCTD|71242|ES	2.6833	20.7141	2.26374	189.543	0.00728994
OPA3|50489|AT	2.68298	28.4494	2.46517	328.321	0.00729692
OPA3|50488|AT	-2.68289	0.0351535	0.00304605	0.405694	0.00729885
ZNF384|19926|ES	-2.68276	0.119749	0.0254028	0.564502	0.00730166
KLC1|29481|ES	-2.68252	0.124774	0.027272	0.570866	0.00730693
TUBGCP3|26303|AT	-2.68121	0.0471059	0.00504769	0.4396	0.00733568
TUBGCP3|26302|AT	2.68121	21.2288	2.2748	198.11	0.00733568
UNG|24278|AP	-2.68074	0.213554	0.0690702	0.660274	0.00734605
RNF14|73850|ES	2.68035	5.78031	1.60246	20.8505	0.00735455
ELL|48441|AP	-2.67947	0.0177965	0.000934334	0.338976	0.00737382
BCL2L13|96058|ES	-2.67945	0.00675222	0.000174475	0.261313	0.00737423
PAOX|13555|ES	-2.67932	0.0474341	0.00510073	0.441113	0.0073771
ARL6IP4|25030|ES	2.6784	14.808	2.06047	106.421	0.00739745
ITIH3|235596|ES	2.67829	13.8064	2.02197	94.2725	0.00739983
KIF20B|12498|AT	2.67813	3.34354	1.3822	8.08801	0.00740336
KIF20B|12497|AT	-2.6781	0.299092	0.123644	0.723496	0.00740409
ST7|81553|AP	-2.67605	0.00624217	0.000151572	0.25707	0.0074495
MARK3|29452|ES	-2.67594	0.00228112	2.64943e-05	0.196401	0.00745194
CUX1|81078|ES	-2.67593	0.00144311	1.19854e-05	0.17376	0.00745224
SLC3A1|53425|AT	-2.6759	0.0561338	0.00680915	0.462761	0.00745296
GRASP|21880|AP	2.67475	3.2481	1.37001	7.70075	0.0074785
C1orf159|20|AA	-2.67452	0.0441861	0.00449277	0.434567	0.00748353
ZNF530|52304|ES	-2.67422	0.329951	0.146391	0.743675	0.0074904
WIPF3|79092|AT	-2.674	2.07658e-05	7.6754e-09	0.0561818	0.00749525
FLNB|65419|ES	-2.67387	0.33679	0.151674	0.747839	0.00749819
NCOA4|11536|AP	2.67348	10.6714	1.88114	60.5376	0.00750677
POLL|12887|AD	2.67311	18.1026	2.16544	151.334	0.00751519
TRMU|62707|AT	2.673	16130.1	13.2558	1.96278e+07	0.00751768
TAOK2|35999|AT	-2.67297	0.0467585	0.00494916	0.441763	0.00751828
TAOK2|35998|AT	2.67284	21.3812	2.26326	201.991	0.00752118
LYRM1|34424|ES	2.67186	20.297	2.23026	184.717	0.00754321
FAM71D|28039|AT	2.67165	8.90551	1.7905	44.2939	0.00754794
ZNF414|47240|AT	-2.67075	0.225035	0.0753163	0.672371	0.00756818
ATP5J2|80640|AT	-2.66976	0.0516837	0.00587195	0.454909	0.00759047
LSM5|79188|AP	-2.66946	0.0601532	0.00763784	0.473748	0.00759726
LSM5|79189|AP	2.66938	16.6225	2.11063	130.912	0.00759915
PPAPDC1B|83388|AT	-2.66935	0.104398	0.0198687	0.548549	0.00759984
PRR13|22033|AA	-2.66842	1.12498e-05	2.60729e-09	0.0485399	0.00762093
SEPT2|58377|ES	2.66836	41.508	2.68894	640.74	0.00762229
ABCB4|80329|ES	-2.66742	0.0882498	0.0148268	0.525268	0.00764357
VPS8|67971|AT	2.66696	7.05936e+08	221.699	2.24784e+15	0.00765401
CNEP1R1|36363|ES	-2.66641	0.0217313	0.00130242	0.362595	0.00766654
SS18|44912|ES	-2.66615	0.15005	0.0372102	0.605073	0.00767251
ANAPC11|44222|AD	2.66594	37.8864	2.61821	548.23	0.00767726
NFIC|46682|ES	-2.66569	0.00231178	2.66549e-05	0.200501	0.00768297
SNRNP70|50884|AD	-2.66558	0.156249	0.0399066	0.611776	0.00768552
ACSL5|13111|AP	-2.66552	0.363443	0.172673	0.764978	0.00768698
NFKB2|12948|AA	-2.66479	0.0124043	0.000491342	0.313155	0.00770374
OSBPL2|60054|AA	2.66439	24974.9	14.5423	4.28915e+07	0.00771283
RETSAT|54198|ES	-2.66241	5.62786e-13	5.40273e-22	0.000586237	0.00775835
KIF1B|601|AT	2.66158	19.2338	2.18017	169.684	0.00777755
KIF1B|602|AT	-2.66154	0.0519933	0.00589342	0.458698	0.00777841
UBAP2L|7814|AT	-2.65979	0.0571021	0.00692544	0.470822	0.00781883
NF2|61626|ES	-2.65719	0.22458	0.0746343	0.67578	0.00787952
STARD10|196400|ES	2.65631	12.8774	1.95406	84.8627	0.00790021
SRSF5|28161|AD	2.65613	23.2415	2.28083	236.83	0.00790442
C7orf49|81873|AD	-2.6561	0.320687	0.138552	0.742248	0.00790501
LIMS2|55234|ES	-2.65596	1.67669e-05	5.01574e-09	0.0560491	0.00790837
PAM|72906|ES	-2.65565	0.198052	0.0599484	0.654305	0.00791547
SAA1|14584|RI	2.65508	8.93246	1.77407	44.9751	0.00792899
CCM2|79585|ES	2.65492	65.7084	2.99076	1443.64	0.00793282
MSI2|42614|AP	-2.65491	0.0350443	0.00295253	0.415951	0.00793301
SLC7A9|48906|ES	-2.6547	0.0103468	0.00035411	0.302325	0.00793788
RANBP1|61140|RI	-2.65444	3.32892e-05	1.64475e-08	0.067376	0.00794396
BOD1|74584|ES	2.65399	8.4893e+06	64.8516	1.11128e+12	0.00795461
ETS2|60600|AP	-2.65397	0.06757	0.00923687	0.494292	0.00795505
FGL1|82827|AP	-2.6536	0.0535637	0.00616608	0.465299	0.0079637
ZNF83|51481|AT	-2.65217	0.336362	0.150354	0.752486	0.00799763
ZNF83|51483|AT	2.65213	2.97295	1.32891	6.65091	0.00799861
TNPO2|47847|AP	-2.65181	0.0036351	5.7212e-05	0.230965	0.00800605
CCNT2|55408|AD	-2.6512	0.124744	0.026775	0.581177	0.0080206
FKTN|87133|RI	-2.65111	3.82867e-06	3.787e-10	0.0387079	0.00802282
PHACTR2|77985|AT	-2.65069	0.00250664	2.99183e-05	0.210013	0.00803278
EFCAB11|28799|AT	-2.65045	0.0517086	0.00578446	0.462235	0.0080385
ZNF567|49414|AP	2.65035	2.47342	1.26605	4.8322	0.00804078
ELMOD3|54220|RI	-2.65029	0.183384	0.0523114	0.642876	0.00804233
PLIN2|85964|RI	-2.65022	0.199945	0.0607998	0.657537	0.00804386
ADRA1A|83136|AT	-2.65015	0.00641892	0.000153438	0.268528	0.00804553
HSF4|36943|ES	-2.64954	0.00373496	5.97609e-05	0.233429	0.00806005
TIMM21|45801|AT	2.64693	3.24509e+07	89.006	1.18313e+13	0.00812253
MAN2A2|32509|AP	2.64561	18.6668	2.13509	163.201	0.00815429
CHID1|13805|AP	2.64448	100.62	3.29907	3068.89	0.00818155
ARHGEF10L|861|AT	2.64404	7690.93	10.125	5.842e+06	0.00819228
COX4I1|156373|AA	-2.6436	0.179097	0.0500414	0.640987	0.00820302
CDK10|38108|AP	-2.64267	0.0555187	0.00650489	0.473847	0.00822545
CDK10|38109|AP	2.64257	18.0105	2.11017	153.721	0.00822792
NADK2|71805|AP	-2.64195	0.0168393	0.000813769	0.348455	0.00824298
AFMID|101484|ES	-2.64188	0.00238902	2.71122e-05	0.210511	0.00824482
PLXNC1|23723|AT	-2.6418	0.0139897	0.000589076	0.332233	0.00824674
PLXNC1|23722|AT	2.6418	71.4814	3.00993	1697.57	0.00824674
S100A4|7711|AP	-2.64143	0.0259835	0.00173136	0.389949	0.00825579
ATP2A2|24418|RI	2.64122	1.63817e+15	8399.75	3.19487e+26	0.00826086
PLD3|49886|AA	2.64072	3143.92	7.97305	1.23971e+06	0.00827289
KTN1|27637|ES	2.63995	10.1429	1.81619	56.6447	0.00829184
PPP3CB|12156|AA	-2.63963	0.0955097	0.0167	0.546232	0.00829965
KLC1|29465|AT	2.63954	56.5567	2.82613	1131.81	0.00830195
ACSL5|13108|AP	2.63895	2.75266	1.29762	5.83929	0.00831621
COPS3|39475|AA	-2.63816	0.0110367	0.000387975	0.313958	0.00833583
MYO19|40488|ES	-2.63761	0.00238132	2.67652e-05	0.211867	0.00834936
GPS2|38913|AT	-2.63726	0.0781373	0.0117503	0.519597	0.00835794
GPS2|38914|AT	2.63724	12.7979	1.92454	85.1035	0.00835837
FAM219B|31798|ES	-2.63634	0.0853535	0.0136977	0.531858	0.00838057
DCUN1D5|18484|ES	-2.63589	1.35273e-07	1.05631e-12	0.0173234	0.00839181
DDHD2|83386|ES	-2.63575	0.0274532	0.00189459	0.397804	0.00839526
CNOT8|74279|ES	-2.63568	0.0163627	0.000768471	0.348404	0.00839695
STARD10|17647|AD	2.63544	9.64233	1.78752	52.0131	0.00840276
HCFC1R1|33357|RI	2.63542	183.019	3.80079	8812.88	0.00840339
MYH14|51169|ES	2.63512	115729	19.8301	6.75403e+08	0.00841082
ITIH4|65282|ES	-2.63496	0.181239	0.0508764	0.645634	0.00841468
BABAM1|48259|AA	2.63486	17.325	2.07622	144.569	0.00841727
AK4|3287|AP	2.63443	10.148	1.8099	56.8997	0.0084278
CNOT8|74252|ES	-2.63437	1.07451e-08	1.26606e-14	0.00911935	0.00842932
ACSS1|58859|AT	-2.6341	0.00278226	3.49012e-05	0.221797	0.00843613
ACSS1|58860|AT	2.634	359.295	4.50749	28639.7	0.00843858
COLCA1|18660|AP	2.63331	5.14103	1.51991	17.3894	0.00845584
RANBP3|47007|ES	2.63303	5.90145	1.57425	22.123	0.00846281
CRNKL1|58813|AD	-2.63263	0.0178259	0.000889153	0.357376	0.0084727
PCYT2|299594|ES	2.63254	4.59558	1.47645	14.3041	0.00847492
MAP3K13|67986|AP	2.63172	2.27443e+24	1.64886e+06	3.13735e+42	0.00849537
FDPS|8072|ES	2.63074	20.6145	2.16313	196.455	0.00851995
DUSP14|40525|AP	2.63067	25.1807	2.2762	278.565	0.00852175
COX6C|84673|AP	-2.63	0.00295071	3.84086e-05	0.226685	0.00853855
CPAMD8|48218|AT	-2.62916	0.0533486	0.0060011	0.474258	0.00855949
ITIH4|65276|AA	2.62905	1175.67	6.04481	228659	0.00856229
TESC|24675|AD	2.62885	39.9	2.55478	623.151	0.00856738
CCDC50|68126|ES	-2.6288	0.177449	0.0488878	0.644088	0.00856876
SARDH|88074|AP	2.62846	3.16037	1.33998	7.45381	0.0085773
INO80E|36013|ES	-2.62583	0.301732	0.123368	0.737973	0.00864375
PAICS|69357|AP	2.62573	295.482	4.23071	20637.1	0.00864638
EPHX1|9997|AP	2.62491	4.1333	1.43259	11.9254	0.0086671
EPHX1|9998|AP	-2.62491	0.241937	0.0838548	0.698037	0.0086671
FN1|57395|ES	2.62486	35.1622	2.46394	501.79	0.00866855
UNG|24277|AP	2.62439	4.54422	1.46707	14.0756	0.00868053
LARS|73908|ES	-2.62416	0.0386859	0.00340886	0.439033	0.00868623
DGKZ|15541|AP	-2.62359	0.171284	0.0458418	0.639988	0.00870084
FRA10AC1|12563|ES	-2.62341	0.0136736	0.000553589	0.337736	0.00870556
GNAI2|64970|AP	-2.62322	0.108183	0.0205364	0.569899	0.00871039
MSI2|42610|AP	2.62249	13.7137	1.93768	97.0569	0.00872891
SLC39A9|28145|RI	-2.6221	2.30802e-08	4.5177e-14	0.0117913	0.00873904
ZNF343|58547|AT	-2.62174	0.114907	0.0227969	0.579181	0.00874831
ZNF343|58546|AT	2.62171	8.70256	1.72654	43.8648	0.00874889
ATG16L2|17657|ES	-2.62045	0.0656285	0.00855731	0.503324	0.0087814
IL32|33416|RI	2.619	7.54435	1.66281	34.2296	0.00881873
BRWD1|60605|AT	-2.61827	0.129611	0.0280797	0.598264	0.00883761
MAPRE2|45134|AP	2.6181	23.7878	2.21813	255.106	0.00884204
ADAM15|7899|AA	-2.61804	0.086909	0.0139575	0.541154	0.00884362
DIS3L2|57983|AT	2.61786	214.458	3.85381	11934.3	0.00884836
ZMYM6|1712|AT	2.61783	41.5652	2.55148	677.123	0.00884898
ATP5J2|80642|AT	2.61781	20.2065	2.12847	191.83	0.00884948
TMEM8B|86318|AP	2.61727	4.86568	1.48789	15.9117	0.00886362
APOLD1|20516|AT	-2.61699	0.117217	0.0235356	0.583793	0.00887081
APOLD1|20517|AT	2.61688	8.53031	1.71278	42.4843	0.00887372
SPATS2L|56741|AD	-2.61657	0.00365849	5.47105e-05	0.244642	0.00888183
YIF1B|49604|AP	2.61588	4.60236	1.46635	14.4452	0.00889974
NT5C3B|40959|AD	-2.61578	0.177243	0.0484767	0.648044	0.00890235
FAM134C|41087|ES	-2.61562	0.0389698	0.00342544	0.443344	0.00890667
SESN1|77156|AP	-2.61556	0.247642	0.0870136	0.704791	0.00890809
FANCA|38143|AT	-2.61543	0.0846794	0.0133128	0.538624	0.00891158
FANCA|38142|AT	2.61539	11.8089	1.85653	75.1141	0.00891246
ENOSF1|44475|ES	-2.61525	0.00898919	0.000263124	0.3071	0.00891633
RNF115|7297|ES	-2.61415	0.0567567	0.00660449	0.487747	0.00894496
CYB5D1|39066|ES	-2.61355	0.0361634	0.00299973	0.43597	0.00896059
PRKRA|56161|ES	-2.61354	0.0140837	0.000575958	0.344383	0.00896086
MRPL2|76237|ES	-2.61343	0.000624538	2.4681e-06	0.158036	0.00896383
TERF1|84141|ES	-2.61287	0.182228	0.0508143	0.653496	0.00897868
CANT1|43973|RI	-2.61249	0.120728	0.0247147	0.589743	0.00898862
SEC31A|69728|ES	-2.61244	0.0740428	0.0105032	0.521971	0.00898994
AAMDC|17971|AP	-2.6115	2.20244e-05	7.042e-09	0.0688827	0.00901453
CDC16|26405|RI	-2.61097	0.0268453	0.00177612	0.405755	0.00902867
DNM2|47588|ME	-2.61028	0.0449031	0.00436835	0.461566	0.00904691
CD36|80232|ES	-2.60991	1.75104e-05	4.68984e-09	0.0653782	0.00905651
CEP70|67000|AT	2.60987	29.7636	2.32796	380.535	0.00905758
PCBP4|65127|ES	-2.60987	3.15406e-05	1.31402e-08	0.0757069	0.00905768
IL17RC|63260|ES	-2.60984	0.00332099	4.56839e-05	0.241419	0.0090585
FBXO18|10671|AP	2.60971	12.482	1.87476	83.1043	0.00906186
EIF4G1|67921|ES	-2.60914	0.0513269	0.00551527	0.477664	0.00907699
PCBP4|65125|AA	2.60914	158.153	3.5249	7095.9	0.00907711
INPP5B|1849|AT	2.60888	36290.7	13.6198	9.66987e+07	0.00908398
INPP5B|1848|AT	-2.60888	2.75553e-05	1.03414e-08	0.0734225	0.00908398
CFI|70342|ES	2.60861	6573.03	8.89828	4.8554e+06	0.00909117
CAV1|81536|AD	2.60782	8.38835	1.69616	41.4845	0.00911212
ARHGEF39|86273|RI	2.6072	565.289	4.82228	66265.7	0.00912852
GSTZ1|28583|AP	-2.60597	0.272973	0.102807	0.724799	0.00916154
CYBA|38003|AT	2.60552	350214	23.6421	5.18776e+09	0.00917357
TNIP1|74126|AP	2.60404	8.29056	1.68733	40.7351	0.00921327
OAS1|24603|AA	2.60268	5.30748	1.5101	18.6539	0.00924983
EPB41L5|55146|AT	2.60268	6.48485	1.58669	26.5038	0.00924995
EPB41L5|55145|AT	-2.60268	0.154205	0.0377305	0.630242	0.00924995
SAA1|157221|ES	-2.60186	0.0707592	0.00962348	0.520276	0.00927196
KIAA1468|45699|ME	2.60163	3.95035	1.40331	11.1203	0.00927827
ATF5|51133|AP	-2.60104	0.211637	0.0656758	0.681992	0.00929414
NF2|61628|ES	-2.60087	0.0321972	0.00241736	0.42884	0.00929866
GPR89A|7317|ES	-2.59981	0.0173506	0.000816498	0.368702	0.00932767
ZNF3|80877|AT	2.59968	105.262	3.14505	3523.04	0.00933119
ZNF3|80876|AT	-2.59963	0.00950096	0.000283875	0.317986	0.00933239
NOL12|62148|RI	-2.59955	0.0624118	0.00770804	0.505346	0.00933448
ATF5|51134|AP	2.59947	4.72243	1.46506	15.2221	0.00933669
PCTP|42588|AA	2.59885	24.8603	2.20325	280.51	0.00935357
HEATR5A|27111|AT	2.59872	9.03229	1.71764	47.4968	0.00935726
STK32C|13486|AP	-2.59819	0.0603536	0.00725964	0.501754	0.00937179
ARL17A|42027|AT	-2.59818	0.0800216	0.0119078	0.537754	0.00937191
ARRB2|38575|ES	-2.59775	0.0148593	0.000620579	0.355795	0.00938374
ALDH4A1|868|AP	-2.59761	3.67473e-06	2.91442e-10	0.0463339	0.00938743
DCAF11|26846|ES	2.59684	9.1218	1.71973	48.3839	0.00940859
SPTAN1|87774|ES	-2.59637	0.25688	0.0920757	0.716666	0.00942147
AKR1C3|10653|AP	-2.59595	0.0266801	0.0017296	0.411557	0.009433
SLC19A1|60877|AP	-2.59506	0.357019	0.164003	0.777194	0.00945752
HNRNPA2B1|79037|ES	2.59481	5.00805	1.48314	16.9105	0.00946427
FPGS|87670|ES	-2.59457	0.0150938	0.000635399	0.35855	0.00947083
RHBDD1|57793|ES	2.59449	4.75789	1.46445	15.4581	0.00947308
SLC3A2|16462|AP	2.59376	11.4906	1.81594	72.7087	0.00949315
C5orf28|71951|AP	-2.5923	0.232947	0.077421	0.700901	0.00953373
KDM2B|24882|ES	-2.59188	0.066562	0.00857742	0.51653	0.00954534
FBP1|86936|AP	-2.59178	0.0734858	0.0102047	0.529184	0.00954809
NOP16|74649|AA	2.59097	83.4726	2.93748	2371.99	0.00957053
NINJ2|19604|AP	2.59073	4.41763	1.43577	13.5923	0.00957724
FBP1|86937|AP	2.59073	13.5927	1.88766	97.8778	0.00957738
SEC14L2|61738|AT	-2.59037	0.0345012	0.00270091	0.440716	0.00958722
SEC14L2|61736|AT	2.59023	28.9805	2.26865	370.207	0.00959106
BCAP29|81364|ES	-2.59003	2.51215e-07	2.54474e-12	0.0247998	0.00959664
CPSF6|23309|ES	-2.58981	0.0845145	0.0130267	0.548312	0.0096029
RNF135|40139|ES	-2.58844	0.033005	0.00249374	0.436826	0.00964113
INO80E|36012|ES	-2.58694	0.28474	0.10993	0.737528	0.0096832
CUX1|81080|ES	-2.58599	6.50127e-08	2.32197e-13	0.0182028	0.00970991
ARHGEF10L|859|AT	-2.5854	0.000140229	1.68187e-07	0.116919	0.00972674
NFE2L2|56127|AP	2.58534	9.94562	1.74309	56.7471	0.00972827
BAIAP2|44096|ES	-2.58517	0.271175	0.100824	0.729349	0.0097331
TMEM161A|48587|ES	-2.58504	0.185319	0.051625	0.665242	0.00973685
IPO11|72190|AT	-2.58475	0.0135344	0.000518258	0.353453	0.009745
IPO11|72191|AT	2.58473	73.8839	2.82914	1929.51	0.0097456
COX6C|84675|AP	2.58331	340.533	4.08324	28399.8	0.0097857
DNASE1L3|65425|ES	2.58276	843.757	5.07707	140224	0.00980145
SKAP2|79048|AP	-2.58268	0.0157942	0.000678206	0.367818	0.00980351
HIBCH|56560|ES	-2.58254	0.00107943	6.04783e-06	0.192659	0.00980765
C6orf141|76449|AT	-2.58201	0.277657	0.104975	0.7344	0.00982267
CFHR4|101701|AP	-2.58107	0.0208725	0.00110542	0.394116	0.00984948
OGFOD2|25015|AA	2.58097	61.8349	2.69766	1417.36	0.00985238
GNAI2|64968|AP	2.58046	9.03417	1.69767	48.0755	0.00986679
ATP5J|60268|ES	-2.58034	0.180669	0.0492529	0.662731	0.00987034
NFE2L1|42160|ES	-2.58025	0.108471	0.0200694	0.586262	0.00987293
COLCA1|18662|AP	-2.58003	0.19793	0.0578221	0.67753	0.00987913
RPLP0|24727|AA	-2.57875	0.241021	0.0817314	0.710757	0.00991592
PDGFC|70958|ES	-2.57859	0.0174627	0.000805299	0.378675	0.00992042
PLLP|36539|ES	-2.57851	7.91114e-05	6.03163e-08	0.103763	0.00992262
TNFRSF14|286|AP	-2.57787	6.76061e-08	2.39113e-13	0.0191148	0.00994107
CYP2R1|14478|AP	-2.57775	0.200291	0.0589773	0.680199	0.00994471
GPRC5C|43247|AD	2.57773	3.68501e+07	65.0636	2.08709e+13	0.00994513
SLTM|30923|ES	-2.57763	3.90241e-07	5.22806e-12	0.0291289	0.00994812
PSME2|26862|AA	2.57756	7.9828e+07	78.2342	8.14544e+13	0.00995004
PXMP4|59012|ES	-2.57667	0.000924834	4.55279e-06	0.187867	0.00997568
ACBD4|41945|AA	2.5759	3.57865e+17	15753.4	8.12952e+30	0.00999786
RARA|40858|AP	-2.57576	0.156184	0.0380235	0.641535	0.0100021
MAP3K8|11123|AT	2.57403	4.66345	1.44387	15.0621	0.0100521
NPEPPS|42084|ES	-2.574	0.0118979	0.000407422	0.347452	0.0100529
MAP3K8|11122|AT	-2.57398	0.214443	0.0663952	0.692607	0.0100537
SLC39A11|43199|AT	-2.57377	0.000629002	2.295e-06	0.172394	0.0100596
ZNF233|50311|AT	2.57371	5.06779	1.47257	17.4406	0.0100615
DAW1|57834|ES	-2.57362	0.00399584	5.95791e-05	0.267992	0.0100639
RALGDS|88016|AP	-2.57323	0.105297	0.018959	0.584811	0.0100753
CRYAB|18694|AP	2.57246	4.322	1.41695	13.183	0.010098
MLX|41073|AD	2.57231	33836.3	11.9737	9.56172e+07	0.0101023
ZNF233|50310|AT	-2.57092	0.197722	0.057464	0.680322	0.0101429
RREB1|75253|ES	2.57078	5.68447	1.51117	21.3829	0.010147
ALDH8A1|77780|ES	-2.56999	2.87714e-07	2.95493e-12	0.0280141	0.01017
TMEM55B|26455|AD	2.56994	7.08858	1.59177	31.5674	0.0101717
FASTK|82334|RI	2.56881	346.749	3.99964	30061.4	0.0102048
BBS9|79224|ES	-2.56867	0.044706	0.00417405	0.478821	0.010209
B2M|30355|AT	2.56847	5.65019	1.50721	21.1813	0.0102149
RELA|16901|ES	-2.56823	0.00260665	2.78066e-05	0.244352	0.0102218
FAM189B|8050|ES	-2.56793	0.173716	0.0456722	0.660739	0.0102308
MED20|76150|AT	2.56784	2.32339e+11	490.511	1.10051e+20	0.0102336
IFNGR2|60410|ES	-2.56729	0.00259321	2.75086e-05	0.244459	0.0102496
MROH1|85546|ES	-2.56674	0.14971	0.0351135	0.638307	0.0102659
IFT20|39884|ES	2.56658	14.168	1.87117	107.277	0.0102707
HEATR5A|27113|AT	-2.56571	0.114753	0.0219539	0.599816	0.0102966
ACOT7|393|AT	2.56536	2.06168e+07	53.2188	7.9869e+12	0.010307
MT1A|36483|ES	-2.56505	0.0177726	0.000817298	0.386474	0.0103159
COQ6|28338|AP	-2.5648	0.00873346	0.000233285	0.326954	0.0103235
KIFC3|36603|AP	2.56465	9.5112	1.70077	53.1894	0.010328
KIF3B|58948|RI	-2.56337	0.0280789	0.00182813	0.431274	0.010366
SLC13A3|59696|AT	2.56332	4.36436	1.41457	13.4653	0.0103677
PKP4|55682|AA	2.56266	598.743	4.49948	79674.5	0.0103874
KLC4|76218|AP	-2.56229	0.202046	0.059453	0.68664	0.0103983
KLC4|76221|AP	2.56224	4.94923	1.45632	16.8197	0.0104
TMC7|34280|AT	2.56213	10.2764	1.72905	61.0769	0.0104033
TMC7|34279|AT	-2.56212	0.0973098	0.0163727	0.578354	0.0104035
NAA60|33528|RI	-2.5607	0.0590361	0.0067691	0.514878	0.010446
NT5C3B|40954|ES	-2.56051	0.0331633	0.00244502	0.449815	0.010452
GBA|8040|AP	2.55903	4.27544	1.40511	13.0092	0.0104965
PUS10|53673|AP	2.5588	4.20168	1.39926	12.6167	0.0105035
G3BP1|74185|AP	-2.55828	0.041569	0.00363557	0.4753	0.0105193
MAP4K4|54761|ES	2.55729	31.9137	2.24541	453.586	0.0105492
GGPS1|10344|AP	-2.55693	0.05371	0.00570957	0.50525	0.0105601
CTSA|59643|RI	2.55691	19.443	1.99931	189.08	0.0105607
SYT17|34293|AT	-2.55645	0.241171	0.0810534	0.717597	0.0105746
SULT1A2|35803|ES	-2.55586	0.130498	0.0273783	0.622019	0.0105925
IFT74|86042|AT	2.55526	551.882	4.35279	69972.1	0.0106107
CNOT2|23366|AT	-2.5551	0.0683719	0.00873243	0.535328	0.0106158
SYT17|34294|AT	2.55443	4.14052	1.39188	12.3171	0.0106361
LDB1|12934|AP	2.55425	4.40102	1.41167	13.7206	0.0106417
GPALPP1|25791|ES	-2.55266	0.168181	0.0427875	0.661051	0.0106904
NT5C|43362|AD	2.55211	12.0504	1.78162	81.5052	0.0107073
RASA4|81121|AP	-2.55201	0.215512	0.0663092	0.70044	0.0107103
MICAL3|61012|AT	-2.55195	0.00914918	0.000248695	0.336586	0.0107123
ERBB3|22360|ES	-2.55146	5.99871e-27	4.31592e-47	8.33764e-07	0.0107272
TBC1D3F|40553|ES	-2.55115	1.67953e-06	6.14598e-11	0.0458972	0.0107368
RFFL|40233|ES	-2.55034	0.0114745	0.000370353	0.35551	0.0107619
RPP14|65434|AD	-2.5497	0.254307	0.0887677	0.728552	0.0107814
A1CF|91662|ES	-2.54963	0.00368112	4.95321e-05	0.273573	0.0107838
MARCH2|47231|ES	-2.54918	3.86299e-05	1.56273e-08	0.0954912	0.0107976
GABPB1|30575|AD	2.5488	5.3173	1.47114	19.219	0.0108093
RNF14|73848|ES	-2.54859	0.0216958	0.00114021	0.412828	0.010816
SPATA6L|85752|AT	2.54841	4.03666	1.38018	11.8062	0.0108214
ZGPAT|60161|AA	-2.54817	0.25599	0.0897526	0.730126	0.0108291
KRT8|21907|AP	-2.54809	0.171867	0.0443516	0.665999	0.0108314
C19orf57|47944|ES	-2.54786	0.227906	0.0730643	0.7109	0.0108386
C15orf61|31327|AP	2.54785	265596	17.8473	3.95248e+09	0.0108389
NDOR1|88285|AA	-2.54706	0.0319177	0.00225364	0.452043	0.0108635
D2HGDH|58414|ES	-2.54646	0.244335	0.0825902	0.722841	0.0108823
SCAMP3|8052|ES	-2.546	0.00562566	0.000104283	0.303483	0.0108964
SDR39U1|27010|ES	-2.54569	0.00250932	2.49711e-05	0.252159	0.0109061
RABL2B|62927|ES	2.54529	4.43933	1.40884	13.9886	0.0109186
LSM7|46607|AA	-2.54501	0.00438246	6.69198e-05	0.286999	0.0109275
DALRD3|64809|RI	2.54488	16.5464	1.90593	143.648	0.0109316
GBA|8041|AP	-2.54355	0.235448	0.0772504	0.717612	0.0109733
EGFR|79744|AT	-2.5434	0.00741553	0.000169379	0.324657	0.0109778
NOP16|117545|AA	2.54212	213941	16.621	2.75379e+09	0.0110183
IFT74|86041|AT	-2.5421	0.00186113	1.4614e-05	0.237019	0.0110188
PC|17139|ES	2.54161	10.6925	1.7199	66.4751	0.0110345
VPS41|79292|ES	-2.54143	0.0305001	0.00206722	0.450005	0.0110401
ACSL1|71319|AP	2.54057	5.24621	1.46052	18.8444	0.0110672
EMR2|48028|AT	-2.54027	0.26823	0.0971775	0.740367	0.0110768
EMR2|48029|AT	2.54027	3.72815	1.35068	10.2904	0.0110768
CCPG1|30726|RI	2.54017	10.4675	1.7098	64.0833	0.01108
ACTR10|27683|ES	-2.54004	0.000857313	3.68695e-06	0.199348	0.0110839
AP2B1|40320|AA	-2.53995	0.0128096	0.00044382	0.369711	0.0110867
EARS2|35597|RI	-2.53982	0.0026177	2.66283e-05	0.257333	0.0110909
NT5C|43358|AP	-2.53955	0.159602	0.0387225	0.65783	0.0110994
NT5C|43357|AP	2.53955	6.26558	1.52015	25.8248	0.0110994
ACIN1|26708|ES	-2.53935	0.19073	0.0530908	0.685203	0.011106
GRAMD1A|49011|AT	-2.5389	0.122736	0.0243044	0.619815	0.0111202
NTMT1|87866|AD	-2.53887	0.0020385	1.70664e-05	0.243489	0.0111212
GRAMD1A|49010|AT	2.53883	8.14717	1.6133	41.1433	0.0111224
CNOT2|23370|AT	2.53851	14.2921	1.8334	111.413	0.0111324
PRR13|22038|AA	-2.53835	3.79155e-05	1.46233e-08	0.0983078	0.0111375
FLAD1|7869|AA	-2.53814	0.00180407	1.37253e-05	0.237131	0.0111443
ATG16L2|17663|ES	-2.53807	0.0117031	0.000377221	0.363084	0.0111465
TMEM129|68504|ES	-2.53782	0.00276273	2.91929e-05	0.261457	0.0111546
PUM2|52774|ES	2.53757	10.1817	1.69591	61.1284	0.0111626
NCK1|66941|AP	2.53741	5.8879	1.497	23.1578	0.0111675
MARK4|50420|ES	-2.5369	0.00279725	2.97934e-05	0.262629	0.0111839
TMX2|15912|ES	-2.53592	0.0578118	0.00638562	0.523396	0.0112152
YWHAB|59489|ES	2.53587	36.2624	2.26025	581.776	0.0112169
SFI1|61871|ES	-2.53516	0.0310766	0.00212283	0.454939	0.0112397
UBAP1|86152|ES	-2.53445	0.0451132	0.00410808	0.495414	0.0112623
UNK|43507|AT	-2.53424	0.126486	0.0255604	0.625919	0.0112693
ALAS1|65185|ES	2.53319	4.09705	1.37592	12.1997	0.0113031
PSIP1|85921|AA	-2.53308	0.164177	0.0405658	0.664451	0.0113066
HRAS|13684|RI	2.5323	47.0339	2.38774	926.478	0.0113318
AKR1A1|2698|ES	2.53224	23.8053	2.04702	276.839	0.0113337
CACTIN|46714|ES	-2.5317	0.247096	0.0837224	0.729272	0.011351
BCCIP|13432|AT	-2.53131	0.0533564	0.00551646	0.516074	0.0113638
RAB35|24720|ES	-2.53095	0.00119422	6.51006e-06	0.219071	0.0113754
TIGD6|74053|AD	2.53033	4.19312	1.38142	12.7276	0.0113956
TROAP|21552|AT	2.53026	4.60374	1.41078	15.0232	0.0113977
MRS2|75506|AT	-2.52979	0.0402552	0.00334119	0.485002	0.0114132
MRS2|75507|AT	2.52969	24.8385	2.06161	299.258	0.0114162
HHLA3|3402|ES	-2.52948	0.176027	0.0458159	0.676301	0.0114231
SIRPA|58536|AD	-2.52905	0.00329358	3.92566e-05	0.276328	0.0114371
KRT8|21908|AP	2.52873	5.7453	1.48179	22.2761	0.0114475
HMGA2|22880|AT	2.52867	2.15882	1.18896	3.91982	0.0114497
MSL3|88488|ES	-2.52784	0.0516016	0.00518234	0.513807	0.0114766
PFDN5|22004|ES	-2.52778	0.281825	0.105563	0.752401	0.0114787
HDHD2|45441|ES	2.52608	5.49299	1.46487	20.5978	0.0115343
JUP|40932|RI	2.52601	11.4592	1.7272	76.0269	0.0115367
APOBEC3F|62276|AT	2.52567	5.30248	1.45302	19.3502	0.0115477
CHRD|67953|AP	2.52549	8.06668	1.596	40.7715	0.0115538
CCDC107|86267|RI	2.52486	164.972	3.13409	8683.74	0.0115743
SUPT3H|76392|AP	-2.52388	0.0176777	0.000769892	0.405901	0.0116069
CHURC1|27912|ES	-2.52384	0.00248796	2.36323e-05	0.261928	0.0116081
MRPL55|10154|ES	-2.52373	0.133195	0.0278325	0.637418	0.0116119
GNA12|78637|AP	-2.52357	0.0439107	0.00387529	0.497551	0.0116171
TARS|71671|AA	-2.52319	0.00283161	2.97043e-05	0.269928	0.0116297
NME6|64630|ES	2.52318	64.4955	2.53465	1641.12	0.0116298
ABI1|11044|AA	-2.52318	0.0882657	0.0133937	0.581678	0.0116298
CYP2D6|62498|ES	-2.52316	0.102221	0.0173844	0.601062	0.0116306
COX20|10474|ES	2.52269	19.2804	1.93494	192.117	0.0116459
PDE4D|72147|AT	-2.52234	0.234962	0.0762494	0.724035	0.0116578
POGK|8823|RI	-2.52165	0.108594	0.0193365	0.609861	0.0116807
RNASE1|26472|ES	2.52158	5061.68	6.68394	3.83316e+06	0.011683
CREB1|57182|AD	-2.52077	0.0220843	0.00113911	0.428155	0.0117098
ACAA1|64017|AD	-2.51994	0.207844	0.0612473	0.705323	0.0117374
BSCL2|16410|AD	-2.51979	0.0618626	0.00710179	0.538876	0.0117424
UBXN11|1249|AT	-2.51891	0.183237	0.048929	0.686218	0.0117717
UBXN11|1250|AT	2.51889	5.45736	1.45724	20.4378	0.0117726
WDR45|89085|ES	-2.51863	0.0246504	0.00138153	0.439832	0.0117814
CASP1|18514|AP	-2.51802	0.0398633	0.00324559	0.489614	0.0118018
FDPS|8070|AD	-2.51677	0.0307985	0.00204858	0.463026	0.0118437
CCL16|40365|ES	2.51622	2.33693	1.20641	4.52685	0.0118621
IFI27L1|29058|ES	-2.51575	1.38438e-05	2.2694e-09	0.0844501	0.0118781
DHX38|37546|ES	-2.51524	2.61703e-08	3.23219e-14	0.0211894	0.0118951
RPL27A|14257|AA	-2.515	0.164153	0.0401499	0.671138	0.0119031
ERO1LB|10370|AT	-2.51496	0.17799	0.0463671	0.683249	0.0119047
ERO1LB|10369|AT	2.51494	5.61822	1.46358	21.5667	0.0119053
SLC38A10|44114|AT	-2.5139	0.0195281	0.000907765	0.420095	0.0119404
NFATC3|37189|ES	-2.51374	0.034667	0.00252052	0.476807	0.0119457
SLC38A10|44115|AT	2.51374	51.1984	2.37985	1101.44	0.0119457
EEF1D|85445|ES	2.51362	5.59872	1.46142	21.4487	0.0119499
RNF185|61830|ES	-2.51333	6.74076e-05	3.76545e-08	0.120671	0.0119599
FKBP8|48446|AA	-2.51275	0.00356908	4.40076e-05	0.289457	0.0119796
PRSS23|18201|AT	2.5122	30.187	2.11493	430.866	0.0119981
PRSS23|18202|AT	-2.51205	0.0331344	0.00232147	0.472928	0.0120033
SHMT2|22556|ES	-2.51199	0.0594573	0.00657332	0.537805	0.0120054
CORO7|33674|AA	-2.51152	0.0204133	0.000979463	0.425442	0.0120213
ZNF789|80650|RI	-2.511	0.138629	0.0296501	0.648157	0.0120389
GALT|86203|ES	-2.51001	1.72831e-05	3.30281e-09	0.0904404	0.0120726
IL32|33424|ES	-2.50885	0.086596	0.012807	0.585527	0.0121126
SMTN|61813|ES	2.50857	467547	17.3758	1.25808e+10	0.0121222
POFUT2|60872|AD	-2.50796	0.164846	0.0402927	0.67442	0.0121432
TAF1D|18318|RI	-2.50767	0.0355671	0.0026216	0.482538	0.0121531
GSTZ1|28584|AP	2.50661	3.50703	1.31474	9.35486	0.0121897
ECSIT|47714|AP	2.50623	87208.4	11.936	6.37172e+08	0.0122026
GGPS1|10346|AP	2.50623	17.533	1.86687	164.663	0.0122027
ZNF691|2136|ES	2.50614	3.82337	1.33948	10.9133	0.0122058
TANGO2|61127|AD	2.50613	6.2315	1.48994	26.0626	0.0122059
TYMP|96246|ES	-2.50517	0.0691039	0.00854215	0.559034	0.0122392
OXLD1|44144|AD	2.50463	4.07582	1.35737	12.2386	0.012258
EPB41L2|77538|ES	-2.50412	7.97764e-55	3.62667e-97	1.75485e-12	0.0122756
RBM4|17089|AP	2.50359	824.853	4.29788	158307	0.0122942
CNOT2|23374|ES	-2.50342	0.000900238	3.71431e-06	0.218191	0.0123
APOBEC3F|62275|AT	-2.50313	0.191277	0.0523841	0.698433	0.01231
C8orf46|84018|AT	2.50247	617.31	4.02667	94636.9	0.0123331
SOS1|53315|ES	-2.50217	0.0433873	0.00371535	0.50667	0.0123435
SERPING1|15871|ES	-2.50165	0.175275	0.0447916	0.685868	0.0123615
DHRS1|26954|RI	2.50157	7.26613	1.5363	34.3661	0.0123645
DYNC1I1|80543|AT	2.50098	9.52391	1.62832	55.7045	0.0123849
ALDH1L1|66584|ES	-2.49973	0.000201913	2.55948e-07	0.159286	0.0124289
MICAL3|61015|AT	2.49957	241.844	3.27005	17886.1	0.0124345
ACSM2B|34361|ES	2.49922	3.27395	1.29163	8.29866	0.0124468
SREBF1|39504|AT	-2.49885	1.55052e-08	1.16171e-14	0.0206944	0.0124598
YIF1B|49603|AP	-2.49804	0.238258	0.0773176	0.734203	0.0124882
TNIP1|74127|AP	-2.49692	0.1289	0.0258132	0.643668	0.0125277
DENND1A|87522|ES	-2.49547	0.084418	0.0121129	0.588331	0.012579
NR4A1|21884|AP	-2.49437	0.343815	0.14859	0.795537	0.0126182
SLC6A9|2536|AT	2.49379	12.7294	1.72385	93.9972	0.0126386
SLC6A9|2538|AT	-2.49379	0.0785585	0.0106386	0.580098	0.0126386
IL32|33410|ES	-2.49337	0.00615916	0.000112702	0.336598	0.0126536
C5orf28|71950|AP	2.49324	4.05248	1.34891	12.1747	0.0126585
GSN|87430|ES	-2.49322	0.0627593	0.00712051	0.553153	0.0126591
AP2B1|40319|ES	-2.49261	0.0878887	0.0129878	0.594743	0.0126809
PIK3C3|45320|ES	-2.49251	0.0779962	0.0104922	0.579803	0.0126842
HNRNPM|47237|ES	2.4921	6.5975e+06	28.585	1.52272e+12	0.012699
KANK1|85711|AP	2.49137	3.03649	1.26733	7.27533	0.012725
SZT2|2175|AT	-2.49107	0.00118034	5.86502e-06	0.237544	0.012736
CASP1|18515|AP	2.49105	24.0463	1.96987	293.534	0.0127365
STK25|58387|ES	-2.49049	1.17821e-06	2.5433e-11	0.0545816	0.0127567
ELP2|45218|ES	-2.4897	0.000159119	1.62785e-07	0.155536	0.0127849
ANAPC11|44219|AD	2.48919	37.1056	2.15616	638.556	0.0128033
POLR3G|72768|AT	-2.48849	0.190256	0.0514916	0.702977	0.0128288
POLR3G|72767|AT	2.48847	5.25602	1.42251	19.4205	0.0128294
GSTA4|76485|ES	-2.48831	0.000633572	1.91723e-06	0.209372	0.0128351
WDR62|49337|RI	-2.48807	0.219933	0.0667089	0.725101	0.012844
MATR3|73578|AP	2.48758	12.3887	1.70542	89.9961	0.0128616
MOK|29380|RI	-2.48702	0.201984	0.0572601	0.712492	0.0128817
TMEM205|47658|AA	2.48662	9.19249	1.59975	52.8219	0.0128962
ZBTB25|27882|AT	-2.48644	0.0934477	0.0144247	0.605383	0.012903
ZBTB25|27883|AT	2.4864	10.7007	1.65178	69.3222	0.0129043
TMCO1|8810|AD	-2.48623	2.82505e-09	5.14797e-16	0.015503	0.0129104
KRIT1|80427|ES	-2.48532	0.0914908	0.0138772	0.603187	0.0129434
NBPF10|4448|ES	2.48439	22.8906	1.93645	270.587	0.0129775
WDR53|68249|ES	2.48404	32.9024	2.08978	518.03	0.0129901
WDR11|13289|ES	-2.48361	0.0501084	0.00471992	0.53197	0.0130057
MAP7D1|1758|AA	-2.48352	0.00174538	1.16204e-05	0.262155	0.0130091
SRP68|43551|AA	-2.48252	0.017139	0.000691367	0.424878	0.0130457
DUSP11|53983|AT	-2.48237	0.000295371	4.82547e-07	0.180799	0.013051
DUSP11|53982|AT	2.48213	3382.79	5.52662	2.07058e+06	0.0130598
TCF20|62501|ES	-2.48205	0.25241	0.0851095	0.748578	0.013063
CDCP1|64398|AT	2.48088	3.88078	1.3294	11.3288	0.0131059
CDCP1|64397|AT	-2.48083	0.257686	0.0882728	0.752237	0.0131077
TLE6|46632|AT	2.48056	3.05764	1.26435	7.39443	0.0131177
ARRB1|17833|ES	2.47936	6.36602	1.47367	27.5001	0.0131617
CHN2|79084|AP	2.47851	2.56214	1.21755	5.39163	0.0131932
POLD2|79476|RI	-2.47739	0.0322829	0.0021348	0.488188	0.0132349
MOB4|56703|ES	-2.47716	0.0276598	0.00161814	0.472805	0.0132434
ERMARD|78485|ES	2.47685	46212.6	9.40737	2.27014e+08	0.0132549
NINJ2|19605|AP	-2.47679	0.328719	0.136293	0.792824	0.0132569
MKNK2|46567|AT	2.47668	1.47041e+06	19.3524	1.11723e+11	0.0132609
SFSWAP|25215|ES	2.47651	703.915	3.92586	126214	0.0132672
PSMG3|78590|AP	2.47608	15.6051	1.77307	137.343	0.0132834
CANX|74923|AD	2.47516	2710.89	5.18307	1.41787e+06	0.0133178
ANXA4|53859|AD	-2.47454	9.56372e-08	2.6359e-13	0.0346996	0.0133406
TOE1|2677|ES	-2.47426	0.0322547	0.00212417	0.489775	0.0133511
CACFD1|88068|ES	-2.47206	0.0161881	0.000615696	0.425625	0.0134336
RCAN1|60491|AP	2.47191	3.08178	1.26251	7.52262	0.0134392
FOXA2|58836|AP	-2.47181	0.215188	0.063649	0.727518	0.013443
FIS1|81054|ES	-2.4717	1.80305e-06	5.02631e-11	0.0646797	0.0134471
GAA|44019|AP	-2.47159	0.0479008	0.00430388	0.53312	0.0134512
NEDD4L|45658|ES	-2.47159	0.0722733	0.00899805	0.580506	0.0134516
SH2B1|35882|RI	-2.47155	0.293497	0.111022	0.775888	0.0134528
PTPN23|64512|ES	-2.47151	0.074413	0.00948067	0.584061	0.0134545
RPS9|51827|AD	2.47095	1.99855	1.15395	3.46134	0.0134755
PTBP1|46317|ES	-2.47078	0.0138664	0.000465655	0.412918	0.0134819
FLNB|65417|AD	2.46802	21.8947	1.88763	253.957	0.0135861
CEP72|71445|ES	-2.46787	0.00475532	6.79849e-05	0.332619	0.013592
SMIM4|65231|AD	-2.46763	0.0147663	0.000519015	0.420113	0.0136012
PI4KB|7591|ES	-2.46751	0.164043	0.0390295	0.689485	0.0136058
BCL2L12|51035|ES	-2.46729	0.0231424	0.00116178	0.460988	0.0136141
NDUFA3|51774|AT	2.46663	89.0288	2.51449	3152.19	0.0136391
HMGA2|22881|AT	-2.46589	0.486082	0.273966	0.862426	0.0136672
CDC25B|58603|ES	-2.46514	9.99048e-05	6.59121e-08	0.151429	0.0136961
OGG1|63168|ES	-2.46478	0.0745751	0.00946442	0.587617	0.0137097
RACGAP1|21625|AT	-2.46462	0.0698465	0.00841323	0.579864	0.0137158
RACGAP1|21628|AT	2.46457	14.3154	1.72442	118.84	0.0137177
AFMID|43805|ES	-2.46437	0.0847772	0.0119102	0.603449	0.0137254
UBE2E2|63711|AT	-2.46381	1.05349e-06	1.85189e-11	0.0599299	0.0137471
SLC35A1|76960|ES	-2.46223	0.000400718	7.91868e-07	0.20278	0.0138078
AMZ2|43131|ES	-2.46203	0.000252155	3.44443e-07	0.184595	0.0138154
PGS1|43878|ES	-2.46195	0.00287836	2.73128e-05	0.303336	0.0138183
SLC22A18|13937|ES	-2.46185	0.0625391	0.00688221	0.568297	0.0138221
RPGRIP1L|36422|AT	2.46182	5.9628	1.43906	24.7071	0.0138234
LAMA5|60061|AT	2.46179	186.487	2.90309	11979.5	0.0138247
SUMF2|79786|ES	-2.4614	0.101104	0.0163038	0.626976	0.0138395
MSL1|40843|AT	2.46081	8.64157	1.55104	48.1461	0.0138624
MSL1|40842|AT	-2.46078	0.115722	0.0207706	0.644742	0.0138634
CCDC107|86266|RI	2.46045	45.6571	2.17553	958.19	0.0138763
MTUS1|82818|AP	-2.45982	0.37233	0.169452	0.818104	0.0139006
CHID1|13801|AP	-2.45945	0.0399505	0.00306943	0.519981	0.0139152
BRD1|62751|AA	2.45915	4.31741	1.34569	13.8517	0.0139266
C17orf80|43221|ES	2.45896	9.0914	1.56507	52.8113	0.0139341
ZNF131|71926|RI	-2.45875	0.187143	0.0492032	0.711791	0.0139423
CCNG1|74438|ES	2.45816	1.62864e+16	1930.38	1.37406e+29	0.0139652
C9orf116|88112|AP	2.45806	6.07235	1.44125	25.5845	0.0139689
NPM1|74520|AT	2.45737	146.461	2.74391	7817.57	0.013996
PROZ|26357|ES	-2.45733	0.192105	0.0515335	0.716121	0.0139973
DDX39A|47975|AA	-2.4571	0.022445	0.00108605	0.463862	0.0140065
NPM1|74519|AT	-2.45709	0.00682984	0.000127929	0.364628	0.0140067
GPN3|24424|AP	-2.45709	0.000184288	1.9345e-07	0.17556	0.0140068
INSR|47099|ES	-2.45645	0.193064	0.0519722	0.717182	0.0140318
ITIH3|65273|ES	2.45632	2.63557e+10	127.58	5.44459e+18	0.0140367
HNF1B|40543|ES	2.45581	72826.1	9.58791	5.53159e+08	0.0140569
HSPB11|3099|AT	-2.45569	0.00219281	1.65489e-05	0.290559	0.0140615
TRIT1|1913|AT	2.45469	9.6391e+10	163.585	5.67977e+19	0.0141008
MLST8|33229|AA	2.45394	8.76317	1.54795	49.6095	0.01413
SLC2A6|88069|ES	-2.45378	0.0668676	0.00770641	0.580202	0.0141365
VNN3|77668|ES	-2.45317	0.145288	0.0311094	0.678528	0.0141603
BCL2L1|58902|AA	2.45268	14.6203	1.71406	124.706	0.0141797
SULT1A2|35810|ES	-2.45184	0.261193	0.0893082	0.763894	0.0142126
LGALS9|39855|ES	-2.45153	0.000323202	5.23423e-07	0.19957	0.0142249
ENTPD6|58863|AA	-2.4504	0.0352593	0.00242829	0.511972	0.01427
RNF181|54296|AA	-2.44921	4.26249e-09	8.53798e-16	0.02128	0.014317
ABCC5|67827|RI	-2.44871	0.401397	0.193318	0.833444	0.014337
SAMD4B|49801|AT	2.44845	4.88209	1.37209	17.3711	0.014347
SAMD4B|49802|AT	-2.44841	0.204836	0.0575683	0.728835	0.0143489
TOR2A|87660|ES	-2.44803	0.0434793	0.00353225	0.535198	0.0143641
CNTLN|85939|AT	2.44769	13.9442	1.69056	115.016	0.0143776
PKMYT1|33329|AA	-2.44735	0.000180962	1.82166e-07	0.179766	0.0143912
OCIAD1|69237|AD	2.44634	17.2809	1.76218	169.466	0.0144315
SMG1|34275|AT	-2.44607	0.143159	0.0301578	0.679575	0.0144425
SNW1|28620|RI	-2.44596	3.33095e-05	8.60543e-09	0.128933	0.0144467
SMG1|34274|AT	2.44596	6.9847	1.47139	33.1565	0.0144467
EIF3K|49686|AD	-2.44587	0.206458	0.0583154	0.730939	0.0144501
ARHGEF18|47100|AP	2.4457	48.6882	2.16339	1095.75	0.0144572
HSD17B3|86963|ES	-2.44538	0.57316	0.366889	0.8954	0.0144701
ZSCAN2|32293|RI	-2.44532	0.0111091	0.000301478	0.409356	0.0144725
INPP5K|38317|ES	-2.44476	0.00285426	2.60354e-05	0.312912	0.0144947
TAF8|76166|AT	2.44448	4.50222	1.34745	15.0432	0.0145062
SGOL1|63701|AD	2.44439	7.43634	1.48828	37.1565	0.0145098
NF1|40143|AT	-2.44408	0.0017566	1.0842e-05	0.284601	0.0145223
RABL2B|62917|ES	-2.44303	0.013029	0.000400463	0.423894	0.0145646
PDCD2|78502|AA	2.44294	420.524	3.30167	53560.9	0.014568
RPS3|17835|AT	2.44282	184.352	2.80436	12118.9	0.0145731
TBC1D7|75381|ES	2.44263	71.1176	2.32248	2177.72	0.0145807
PQBP1|89029|AD	-2.44217	0.27677	0.098717	0.775973	0.0145993
S100A13|7733|AP	-2.44183	0.126946	0.0242172	0.665442	0.0146131
CDCA3|19984|AT	-2.44174	0.00264895	2.26256e-05	0.310133	0.0146165
CDCA3|19983|AT	2.44174	377.521	3.22442	44201	0.0146167
ECHDC2|90972|ES	-2.4416	0.0507838	0.00464259	0.555507	0.0146225
SERPINA1|114591|ES	-2.44083	0.249749	0.0819795	0.760855	0.0146534
GRAPL|39690|AT	-2.44057	0.148174	0.031977	0.686601	0.014664
ATG9A|57634|AP	-2.43991	0.138626	0.028346	0.677946	0.0146909
CORO7|33673|AD	-2.43978	0.0415376	0.00322541	0.53493	0.0146962
CTDNEP1|38874|AP	2.4396	6.23987	1.43329	27.1654	0.0147036
PIK3R3|2779|ES	-2.43883	0.0213752	0.000972178	0.469976	0.0147348
WDR92|53824|AT	-2.43718	0.000213393	2.38303e-07	0.191086	0.0148023
MRPL55|10127|ES	-2.43685	0.230488	0.0707988	0.750362	0.0148156
FTO|36429|ES	-2.43584	0.0174257	0.000669864	0.453306	0.0148573
SCRN2|42120|RI	2.43551	6.83787	1.45554	32.1232	0.0148708
ARFIP2|14140|ES	-2.43551	0.00706541	0.000131293	0.38022	0.0148709
NFIX|47906|ES	-2.4352	0.00554757	8.48103e-05	0.362875	0.0148837
TPP1|14178|AP	-2.43408	0.0778209	0.00995839	0.608141	0.0149296
ATOX1|74172|AP	2.43399	9.56081	1.55222	58.8892	0.0149335
NR4A1|21887|AP	2.43379	2.84355	1.22563	6.59724	0.0149418
PRKACA|47955|AP	-2.43276	0.384441	0.17797	0.83045	0.0149842
PRKAG2|82385|AP	-2.43275	0.117049	0.020787	0.65909	0.0149846
PCGF3|68404|RI	2.43268	4.55152	1.34243	15.432	0.0149877
MAF1|85534|RI	2.43255	162.164	2.68745	9785.17	0.0149929
HLF|42579|AP	-2.43239	0.380708	0.174841	0.828974	0.0149994
SH2D4A|82871|ES	-2.43236	0.0962979	0.0146093	0.634751	0.0150006
MS4A6A|16054|AT	2.432	27002.9	7.2462	1.00626e+08	0.0150157
CHTF8|37262|RI	-2.4312	0.00190523	1.22213e-05	0.297016	0.015049
LUC7L|32844|ES	-2.4306	0.228475	0.0694745	0.751369	0.015074
BNC2|85934|AT	-2.43059	0.335639	0.139171	0.809461	0.0150741
RNF44|74656|AP	-2.43057	0.164435	0.038352	0.705019	0.0150751
OSBPL9|2969|ES	-2.43048	0.0489072	0.00429012	0.557541	0.0150789
GCFC2|54161|AD	-2.43047	0.0405092	0.00305257	0.537577	0.0150792
FN1|57393|AA	2.43027	4.10713	1.31441	12.8335	0.0150877
MCM7|80881|AP	2.43004	5.64601	1.39772	22.8067	0.0150972
RBM6|64936|RI	-2.42965	0.247784	0.0804046	0.763598	0.0151133
TCAIM|64358|AT	-2.42945	0.142674	0.0296557	0.686403	0.0151219
EIF1AD|16972|ES	2.42943	4.75363	1.35154	16.7194	0.0151225
TCAIM|64359|AT	2.42932	7.00823	1.45672	33.7163	0.015127
COX6C|84676|AT	2.42851	5.04175	1.36632	18.6041	0.0151608
SMCO4|18300|AP	-2.42842	0.326593	0.132362	0.805841	0.0151648
SMCO4|18299|AP	2.42842	3.06192	1.24094	7.55503	0.0151648
TPP2|26212|ES	-2.42797	0.0644423	0.00704498	0.58947	0.0151838
SLC4A2|82325|AP	2.42797	4.43077	1.33233	14.7349	0.0151838
CACTIN|46712|RI	2.42793	479.455	3.28618	69952.6	0.0151854
EPHB4|80998|ES	-2.42784	3.69902e-07	2.37518e-12	0.0576073	0.0151888
NBPF10|7267|ES	-2.42774	0.137409	0.0276768	0.682201	0.0151931
MRPS28|97992|ES	-2.42747	0.169401	0.0403958	0.710391	0.0152045
NUDT4|23680|AA	-2.42695	0.0763915	0.00957214	0.60965	0.0152266
RAB11A|31242|ES	2.42584	6.05351e+10	117.669	3.11424e+19	0.0152729
GUCD1|61406|AP	2.42543	4.81846	1.35225	17.1695	0.0152901
IL32|33380|RI	2.42533	97.2323	2.40667	3928.3	0.0152944
MAGED2|89245|AP	-2.42504	0.199364	0.054151	0.733982	0.0153067
CD36|80228|AT	2.42435	4.94288	1.3581	17.9899	0.0153359
CD36|80227|AT	-2.42432	0.202312	0.0555866	0.736333	0.015337
ZNF517|85652|AT	2.42398	11.663	1.60035	84.9978	0.0153515
CUL3|57778|ES	-2.42345	0.0265768	0.00141359	0.499671	0.0153738
EML2|50493|AP	-2.42299	0.0333161	0.0021263	0.522015	0.0153933
CRB3|47047|AP	-2.4227	0.215775	0.0624035	0.746096	0.0154057
NRP2|57106|AT	2.42179	40.4617	2.02516	808.406	0.0154442
TMEM107|39128|ES	-2.42084	0.408009	0.197451	0.843101	0.0154846
CCDC115|55334|ES	2.42012	12.7162	1.62173	99.7097	0.0155154
SCYL1|16854|AP	-2.41959	0.000163161	1.39538e-07	0.190784	0.0155378
ARL16|44150|ES	-2.41936	0.156566	0.0348585	0.703212	0.0155478
FOXA2|58837|AP	2.41915	4.49401	1.33008	15.1841	0.0155567
INTS9|83230|ES	-2.41837	0.0698891	0.00808844	0.603885	0.0155901
AFMID|101493|ES	-2.41833	0.245428	0.0786107	0.766243	0.0155918
TMA16|71020|ES	-2.41789	0.0347472	0.00228127	0.529252	0.0156107
PORCN|88986|ES	-2.41784	0.000238084	2.75176e-07	0.205993	0.0156131
PISD|61882|ES	-2.41669	4.51082e-05	1.34838e-08	0.150903	0.0156621
STAG2|90035|ES	-2.4162	0.00189637	1.17446e-05	0.306202	0.0156835
TAZ|90586|ES	-2.41594	0.144495	0.0300796	0.694116	0.0156945
FBXO38|73979|AD	2.41582	8.28483	1.49031	46.0563	0.0156996
PABPN1|26731|RI	-2.41554	0.0617667	0.00645023	0.59147	0.0157118
ZNF506|48680|AT	-2.41516	0.0757397	0.0093297	0.614865	0.0157282
GRB10|79712|AP	2.41507	6.98039	1.4422	33.7858	0.0157322
CYP2R1|14477|AP	2.41443	4.85799	1.34652	17.5268	0.0157598
ADCK3|10035|AP	-2.41438	0.222627	0.0657579	0.753714	0.0157622
ADCK3|10036|AP	2.41438	4.49182	1.32676	15.2073	0.0157622
IFT43|28536|ES	2.41356	248.742	2.82002	21940.4	0.0157973
ZFAND1|84309|ES	-2.41349	0.23948	0.0750208	0.764462	0.0158004
USP4|64852|AT	2.41267	65.9311	2.19446	1980.86	0.0158362
BLMH|40108|ES	-2.41215	0.0215148	0.000950651	0.486916	0.0158589
CRP|91240|RI	-2.4117	0.0278151	0.00151343	0.511209	0.0158784
TLE6|46631|AT	-2.41168	0.335141	0.137842	0.814842	0.0158793
PRKACA|47956|AP	2.41166	2.56519	1.19296	5.51586	0.0158802
LAMP2|89999|AT	2.41138	10.2279	1.54537	67.6917	0.0158923
TSFM|22754|AT	2.41096	9105.09	5.50338	1.50639e+07	0.0159105
RPS3|17836|AT	-2.41018	0.00354517	3.60576e-05	0.34856	0.0159446
GSDMD|85421|AP	-2.40944	0.129641	0.0246037	0.683101	0.0159771
HAAO|107390|ES	-2.40931	0.000201011	1.97652e-07	0.204427	0.0159828
MRPL34|48271|AP	-2.40904	0.00494489	6.57883e-05	0.371675	0.0159947
ZNF283|50245|AT	-2.40883	0.0821948	0.0107621	0.627757	0.0160039
CMC2|37703|AP	2.40854	26.3431	1.83905	377.347	0.0160163
SGSH|44035|ES	-2.40845	0.0407396	0.00301209	0.551016	0.0160202
MCM7|80880|AP	-2.40818	0.180074	0.0446147	0.726812	0.0160322
EMP3|50727|ES	2.40797	1.31448e+06	13.7529	1.25636e+11	0.0160416
MECR|1426|AA	2.4077	11.8577	1.58387	88.7726	0.0160536
CCPG1|30722|AP	-2.40768	0.108882	0.0179059	0.662091	0.016054
HDAC7|21371|ES	-2.40698	0.191908	0.0500414	0.735967	0.016085
WSB1|39842|AA	-2.40667	0.034814	0.00226034	0.53621	0.0160989
UBE2Q2|31891|ES	-2.4064	0.0238316	0.00113599	0.499954	0.0161107
IMPA1|84296|ES	-2.40557	0.0591409	0.00590568	0.592252	0.0161474
FAF1|2940|RI	-2.40551	0.0240569	0.00115427	0.501387	0.0161497
IL32|33440|ES	-2.40538	0.267184	0.0911505	0.783177	0.0161558
PKP4|55680|ES	2.40502	10.8396	1.55429	75.5953	0.0161715
MCM9|77355|AT	-2.40328	0.122906	0.0222376	0.679297	0.0162487
MCM9|77354|AT	2.40328	8.13628	1.47211	44.9689	0.0162487
HIRA|61048|AP	-2.40327	0.331946	0.135045	0.815937	0.0162492
TMEM230|58643|ES	2.40302	33.2034	1.90751	577.961	0.0162603
RALGPS2|9094|ES	-2.40294	0.162521	0.0369219	0.715372	0.0162637
THOC5|61606|AP	-2.40241	0.247018	0.0789401	0.772964	0.0162873
ZDHHC8|61144|AA	2.40164	915015	12.4835	6.70684e+10	0.0163219
MOK|29375|ES	-2.40109	0.193504	0.0506324	0.739524	0.0163465
GDPD1|42769|AT	2.40063	13.118	1.60398	107.284	0.0163669
C14orf80|29662|ES	-2.40036	0.3216	0.127358	0.812095	0.0163789
ASL|79867|ES	-2.40001	0.00118011	4.79414e-06	0.290494	0.0163948
SIX5|50518|RI	2.39991	161.915	2.54096	10317.5	0.0163993
ZNF148|66553|ES	-2.39969	0.0712581	0.00823908	0.616297	0.0164089
ASCC2|61685|ES	2.39845	4.28937	1.30501	14.0985	0.0164646
FMO5|7366|AP	-2.39833	0.0136579	0.000408863	0.456234	0.0164701
HNMT|55470|AT	-2.39787	0.1774	0.0431584	0.72919	0.0164906
CASP6|70333|ES	-2.39671	0.000164051	1.31731e-07	0.2043	0.0165431
EIF3E|84878|ES	-2.39646	6.85794e-06	4.10142e-10	0.114671	0.0165543
GEMIN2|27356|ES	-2.39643	0.11975	0.021107	0.679398	0.0165556
RNASEH2C|16916|RI	2.39605	10.5841	1.53634	72.9148	0.0165729
ZMYM6|1711|AT	-2.39545	0.00263595	2.04523e-05	0.339727	0.0165998
AAMDC|17978|ES	-2.39524	0.000603003	1.39875e-06	0.259955	0.0166093
PYCR1|44244|ES	-2.39518	0.0380608	0.00262355	0.55216	0.0166121
CREM|11285|ES	2.39508	3.45962	1.25292	9.55281	0.0166169
[truncated: 1,483 more rows]
