# Supplementary material for: Systematic analysis and prediction model construction of alternative splicing events in hepatocellular carcinoma: a study on the basis of large-scale spliceseq data from The Cancer Genome Atlas
Source: PeerJ. 2019 Dec 9;7:e8245. doi: 10.7717/peerj.8245 (PMC6907093; doi:10.7717/peerj.8245)
Supplement: Data S1 — All overall survival related AS events, 71 splicing factors from the SpliceAid2 database and the clinical information of HCC patients from TCGA. [file peerj-07-8245-s001.zip › Raw data/splicing factors.xls]

## Sheet: Sheet1
9G8
CUGBP1
DAZAP1
ESRP1
ESRP2
ETR3
FMRP
FOX1
FOX2
HNRNPA0
HNRNPA2/B1
HNRNPA3
HNRNPC
HNRNPDL
HNRNPK
HTRA2ALPHA
HTRA2BETA1
HUB
HUC
HUD
HUR
KSRP
MBNL1
NOVA1
NOVA2
NPTB
PSF
QKI
RBM25
RBM4
RBM5
SAM68
SAP155
SC35
SF1
SF2
SLM1
SLM2
SRM160
SRP20
SRP30C
SRP38
SRP40
SRP54
SRP55
SRP75
TDP43
TIA1
TIAL1
YB1
ZRANB2
HNRNPA1
HNRNPC1
HNRNPC2
HNRNPD
HNRNPD0
HNRNPE1
HNRNPE2
HNRNPF
HNRNPG
HNRNPH1
HNRNPH2
HNRNPH3
HNRNPI
HNRNPJ
HNRNPL
HNRNPLL
HNRNPM
HNRNPP
HNRNPQ
HNRNPU
